# Supplementary material for: Chromosome-level Genomes Reveal the Genetic Basis of Descending Dysploidy and Sex Determination in Morus Plants
Source: Genomics Proteomics Bioinformatics. 2022 Aug 30;20(6):1119–37. doi: 10.1016/j.gpb.2022.08.005 (PMC10225493; doi:10.1016/j.gpb.2022.08.005)
Supplement: Supplementary Table S1 [file mmc1.xlsx]

## Sheet: Table S1
Table S1 Genome assembly statistics
Sample ID	Canu_assembly					Correction		Final_genome				Final.CHR
	Bases	Depth	Total sequence length	Contig N50	BUSCO	Arrow*2	Pilon*3	Total sequence length	Number of scaffolds	Scaffold N50	BUSCO	Total sequence length	Number of scaffolds	Scaffold N50	BUSCO
M. notabilis (Female)	17608245283	45X	349160057	1572285	93.1%[S:90.4%,D:2.7%],F:2.5%,M:4.4%,n:1440	94.0%[S:91.7%,D:2.3%],F:2.4%,M:3.6%,n:1440	93.8%[S:91.5%,D:2.3%],F:2.6%,M:3.6%,n:1440	301456058	542	55316520	93.4%[S:91.8%,D:1.6%],F:2.5%,M:4.1%,n:1440	290812449	12	55316520	93.2%[S:91.6%,D:1.6%],F:2.6%,M:4.2%,n:1440
M. yunnanensis(Female)	31744016644	81X	376673058	5672590	93.4%[S:91.5%,D:1.9%],F:2.6%,M:4.0%,n:1440	93.8%[S:91.9%,D:1.9%],F:2.2%,M:4.0%,n:1440	93.8%[S:91.9%,D:1.9%],F:2.2%,M:4.0%,n:1440	313466281	398	56653786	93.3%[S:91.5%,D:1.8%],F:2.5%,M:4.2%,n:1440	298102870	12	56653786	93.2%[S:91.6%,D:1.6%],F:2.4%,M:4.2%,n:1440
Sample ID	hifiasm_assembly					Correction		Final_genome				Final.CHR
	Bases(ccs)	Depth	Total sequence length	Contig N50	BUSCO	Pilon*3		Total sequence length	Number of scaffolds	Scaffold N50	BUSCO	Total sequence length	Number of scaffolds	Scaffold N50	BUSCO
M. notabilis (Male)	13736852302	32X	428940139	5070588	94.0%[S:91.2%,D:2.8%],F:2.2%,M:3.8%,n:1440	93.7%[S:91.9%,D:1.8%],F:2.1%,M:4.2%,n:1440		329076003	157	6854161	93.5%[S:91.7%,D:1.8%],F:2.2%,M:4.3%,n:1440	329129568	12	58603818	92.9%[S:91.4%,D:1.5%],F:2.6%,M:4.5%,n:1440
Note: BUSCO, Benchmarking Universal Single-Copy Orthologs. Arrow*2, PacBio reads were corrected using Arrow for two iterations. Pilon*3, Pilon was used to polish the genome three times.
