# Supplementary material for: Chromosome-level Genomes Reveal the Genetic Basis of Descending Dysploidy and Sex Determination in Morus Plants
Source: Genomics Proteomics Bioinformatics. 2022 Aug 30;20(6):1119–37. doi: 10.1016/j.gpb.2022.08.005 (PMC10225493; doi:10.1016/j.gpb.2022.08.005)
Supplement: Supplementary Table S5 [file mmc5.xlsx]

## Sheet: Table S5
Table S5 Statistics of conserved segments
C. sativa	F. hispida	F. microcarpa	M. notabilis	M. alba
>1	>1	>1	>1	>1
APCF.1:0-25501757 +	APCF.1:0-25501757 +	APCF.1:0-17988616 +	APCF.1:0-25501757 +	APCF.1:0-25501757 +
Csativa.chr6:75011-1863475 -	Fhispida.chr14:10821892-33322477 +	Fmicrocarpa.chr7:3127194-13213833 +	Mnotabilis.chr5:20555357-32619136 +	Malba.chr1:177217-25678974 -
>2	>2	>2	>2	>2
APCF.2:0-2096396 +	APCF.2:0-5116018 +	APCF.1:17988616-25501757 +	APCF.2:0-22964313 +	APCF.2:0-22964313 +
Csativa.chr7:39484535-40991095 +	Fhispida.chr1:830992-6170154 +	Fmicrocarpa.chr7:17299112-21511906 -	Mnotabilis.chr1:40577372-62851761 -	Malba.chr4:111116-23090601 +
>3	>3	>3	>3	>3
APCF.2:2096396-4065214 +	APCF.2:5116018-13456609 +	APCF.2:0-7907989 +	APCF.3:0-22059934 +	APCF.3:0-22059934 +
Csativa.chr7:22667158-24082035 +	Fhispida.chr1:6652292-15356670 -	Fmicrocarpa.chr1:1941701-11771794 +	Mnotabilis.chr4:50362-20208492 -	Malba.chr3:490729-22628450 +
>4	>4	>4	>4	>4
APCF.2:4065214-11606341 +	APCF.2:13456609-22964313 +	APCF.2:7907989-13456609 +	APCF.4:0-21459634 +	APCF.4:0-21459634 +
Csativa.chr7:63803941-69223317 -	Fhispida.chr1:16512933-24194912 +	Fmicrocarpa.chr1:11847230-19469291 -	Mnotabilis.chr2:39202691-62463153 -	Malba.chr5:28485-21488119 -
>5	>5	>5	>5	>5
APCF.2:11606341-13456609 +	APCF.3:0-1484996 +	APCF.2:13456609-21032788 +	APCF.5:0-20879047 +	APCF.5:0-20879047 +
Csativa.chr1:97162407-98492087 +	Fhispida.chr13:9867916-12243254 +	Fmicrocarpa.chr1:20588045-27015185 +	Mnotabilis.chr3:33401316-55315674 -	Malba.chr6:2957-21775308 -
>6	>6	>6	>6	>6
APCF.2:13456609-15843655 +	APCF.3:1484996-2592467 +	APCF.2:21032788-22964313 +	APCF.6:0-19256363 +	APCF.6:0-19256363 +
Csativa.chr1:98499366-100191348 -	Fhispida.chr13:6019544-7791009 -	Fmicrocarpa.chr13:18095592-19734172 -	Mnotabilis.chr1:19412058-40434329 -	Malba.chr7:1755-19258128 -
>7	>7	>7	>7	>7
APCF.2:15843655-17380496 +	APCF.3:2592467-9903523 +	APCF.3:0-5173224 +	APCF.7:0-18403097 +	APCF.7:0-18403097 +
Csativa.chr1:93714510-94803851 +	Fhispida.chr13:13782570-25477026 -	Fmicrocarpa.chr13:21293351-24063906 -	Mnotabilis.chr1:807776-19300191 -	Malba.chr9:121657-18524754 -
>8	>8	>8	>8	>8
APCF.2:17380496-21729203 +	APCF.3:9903523-10624579 +	APCF.3:5173224-8459852 +	APCF.8:0-17552928 +	APCF.8:0-17552928 +
Csativa.chr1:88916291-91998734 +	Fhispida.chr13:27222476-28375842 -	Fmicrocarpa.chr13:5863007-7623183 +	Mnotabilis.chr4:20478370-39655713 -	Malba.chr10:0-17552928 -
>9	>9	>9	>9	>9
APCF.2:21729203-22964313 +	APCF.3:10624579-22059934 +	APCF.3:8459852-10624579 +	APCF.9:0-17250677 +	APCF.9:0-17250677 +
Csativa.chr1:100192055-101067523 +	Fhispida.chr13:28651455-34956777 +	Fmicrocarpa.chr13:26303787-27463120 -	Mnotabilis.chr6:6152-18395508 +	Malba.chr8:2109-18567445 +
>10	>10	>10	>10	>10
APCF.3:0-6641502 +	APCF.4:0-3215694 +	APCF.3:10624579-12549910 +	APCF.10:0-15534490 +	APCF.10:0-15534490 +
Csativa.chr3:89745950-91454951 +	Fhispida.chr7:5129809-7891733 -	Fmicrocarpa.chr13:25018000-26241762 +	Mnotabilis.chr1:63202586-82153305 -	Malba.chr11:50266-16403206 +
>11	>11	>11	>11	>11
APCF.3:6641502-10624579 +	APCF.4:3215694-7848295 +	APCF.3:12549910-22059934 +	APCF.11:0-15096963 +	APCF.11:0-15096963 +
Csativa.chr8:30871562-31896493 +	Fhispida.chr7:1146045-5124935 +	Fmicrocarpa.chr13:28121496-34166172 +	Mnotabilis.chr3:49321-17749971 -	Malba.chr12:2527-16789328 -
>12	>12	>12	>12	>12
APCF.3:10624579-20550237 +	APCF.4:7848295-21459634 +	APCF.4:0-1062270 +	APCF.12:0-14275389 +	APCF.12:0-14275389 +
Csativa.chr8:11143515-28485941 -	Fhispida.chr7:7896063-19586691 +	Fmicrocarpa.chr3:30999481-32111168 +	Mnotabilis.chr5:555602-9715616 +	Malba.chr1:50624340-64899729 -
>13	>13	>13	>13	>13
APCF.3:20550237-22059934 +	APCF.5:0-17580359 +	APCF.4:1062270-7914239 +	APCF.13:0-12026964 +	APCF.13:0-1418996 +
Csativa.chr3:34812326-37450116 +	Fhispida.chr3:4987930-22973172 -	Fmicrocarpa.chr3:32116162-39676436 -	Mnotabilis.chr2:28252502-39159854 -	Malba.chr2:228172-1647168 -
>14	>14	>14	>14	>14
APCF.4:0-1826480 +	APCF.5:17580359-20879047 +	APCF.4:7914239-18652913 +	APCF.13:12026964-14099473 +	APCF.13:1418996-10542136 +
Csativa.chrX:70649358-71858885 +	Fhispida.chr3:746810-4956299 +	Fmicrocarpa.chr3:39707945-50946178 +	Mnotabilis.chr2:17983509-20641622 +	Malba.chr2:1883382-11006522 +
>15	>15	>15	>15	>15
APCF.4:1826480-4992664 +	APCF.6:0-1105489 +	APCF.4:18652913-19963211 +	APCF.14:0-13885795 +	APCF.13:10542136-14099473 +
Csativa.chrX:22994495-25091197 -	Fhispida.chr10:19470409-20750662 +	Fmicrocarpa.chr3:53076765-54448018 -	Mnotabilis.chr3:17963207-32396033 -	Malba.chr2:26800787-30875771 -
>16	>16	>16	>16	>16
APCF.4:4992664-7649497 +	APCF.6:1105489-1711688 +	APCF.4:19963211-21459634 +	APCF.15:0-12598352 +	APCF.14:0-13885795 +
Csativa.chrX:21010714-22770115 +	Fhispida.chr10:20780111-21482143 -	Fmicrocarpa.chr3:50958641-52524674 +	Mnotabilis.chr5:9715649-15150109 +	Malba.chr13:256016-14816254 -
>17	>17	>17	>17	>17
APCF.4:7649497-9523023 +	APCF.6:1711688-7480818 +	APCF.5:0-18639005 +	APCF.16:0-12566324 +	APCF.15:0-12598352 +
Csativa.chrX:65848126-67088808 +	Fhispida.chr10:12768359-19449513 -	Fmicrocarpa.chr3:8186585-29621336 -	Mnotabilis.chr2:11410-16523258 -	Malba.chr1:26164769-42174236 +
>18	>18	>18	>18	>18
APCF.4:9523023-16083116 +	APCF.6:7480818-8342826 +	APCF.5:18639005-20879047 +	APCF.17:0-5779364 +	APCF.16:0-12566324 +
Csativa.chrX:99844021-104188229 +	Fhispida.chr10:11316777-12095755 +	Fmicrocarpa.chr3:4925763-7881928 +	Mnotabilis.chr2:20816134-24491311 -	Malba.chr14:162194-13983731 +
>19	>19	>19	>19	>19
APCF.4:16083116-18593468 +	APCF.6:8342826-19256363 +	APCF.6:0-2145141 +	APCF.18:0-4551266 +	APCF.17:0-3553870 +
Csativa.chrX:85746027-87408426 +	Fhispida.chr10:209410-10071728 -	Fmicrocarpa.chr10:23203413-26071774 +	Mnotabilis.chr2:24521335-26967157 -	Malba.chr2:18275929-21829799 +
>20	>20	>20	>20	>20
APCF.4:18593468-21459634 +	APCF.7:0-18403097 +	APCF.6:2145141-2515686 +	APCF.19:0-4059412 +	APCF.17:3553870-8724196 +
Csativa.chrX:32342048-34240071 -	Fhispida.chr9:378746-21953420 +	Fmicrocarpa.chr10:22681159-23176631 -	Mnotabilis.chr5:16858360-19257330 +	Malba.chr2:11230691-16402937 -
>21	>21	>21	>21	>21
APCF.5:0-1341586 +	APCF.8:0-17552928 +	APCF.6:2515686-3718024 +	APCF.20:0-3166350 +	APCF.18:0-4551266 +
Csativa.chr2:93710067-96136015 -	Fhispida.chr5:11932099-32075335 +	Fmicrocarpa.chr10:18860042-20467740 +	Mnotabilis.chr2:16572622-17950316 -	Malba.chr2:21857345-26510793 -
>22	>22	>22	>22	>22
APCF.5:1341586-2123749 +	APCF.9:0-11427480 +	APCF.6:3718024-7480818 +	APCF.21:0-1359261 +	APCF.19:0-4059412 +
Csativa.chr2:64380295-65794656 -	Fhispida.chr6:315578-10328222 +	Fmicrocarpa.chr10:13689291-18720684 -	Mnotabilis.chr3:32235917-33387574 -	Malba.chr1:46564858-50624270 -
>23	>23	>23		>23
APCF.5:2123749-2919034 +	APCF.9:11427480-12420035 +	APCF.6:7480818-8430579 +		APCF.20:0-3166350 +
Csativa.chr2:61753632-63191722 +	Fhispida.chr6:12100092-13524161 -	Fmicrocarpa.chr10:11656863-12624332 -		Malba.chr2:30924209-34090559 +
>24	>24	>24		>24
APCF.5:2919034-4880055 +	APCF.9:12420035-15544100 +	APCF.6:8430579-9093783 +		APCF.21:0-1359261 +
Csativa.chr2:26130206-29676259 +	Fhispida.chr6:13645480-18127732 -	Fmicrocarpa.chr10:12627754-13303323 +		Malba.chr13:14846563-16205824 +
>25	>25	>25
APCF.5:4880055-6174416 +	APCF.9:15544100-17250677 +	APCF.6:9093783-19256363 +
Csativa.chr2:91327257-93667809 -	Fhispida.chr6:19365170-21813679 +	Fmicrocarpa.chr10:547921-10899970 -
>26	>26	>26
APCF.5:6174416-10850975 +	APCF.10:0-15534490 +	APCF.7:0-1694724 +
Csativa.chr2:79079161-87535634 +	Fhispida.chr4:1182068-20106467 -	Fmicrocarpa.chr9:3143757-5302957 -
>27	>27	>27
APCF.5:10850975-11525137 +	APCF.11:0-15096963 +	APCF.7:1694724-8338824 +
Csativa.chr2:88941023-90160090 -	Fhispida.chr12:17880957-35959001 -	Fmicrocarpa.chr9:7216980-15682040 +
>28	>28	>28
APCF.5:11525137-12120031 +	APCF.12:0-14275389 +	APCF.7:8338824-9509258 +
Csativa.chr2:90228976-91304697 +	Fhispida.chr2:408800-13552986 +	Fmicrocarpa.chr9:18582449-20073667 -
>29	>29	>29
APCF.6:0-1386984 +	APCF.13:0-1418996 +	APCF.7:9509258-10762893 +
Csativa.chr6:76201441-79260406 -	Fhispida.chr8:20526800-20797738 +	Fmicrocarpa.chr9:15713420-17310641 +
>30	>30	>30
APCF.6:1386984-5368357 +	APCF.13:1418996-14099473 +	APCF.7:10762893-18403097 +
Csativa.chr6:62241470-71022305 +	Fhispida.chr8:11731013-19619227 -	Fmicrocarpa.chr9:20512931-30247096 +
>31	>31	>31
APCF.6:5368357-6032645 +	APCF.14:0-5463535 +	APCF.8:0-17552928 +
Csativa.chr2:4828068-6293141 -	Fhispida.chr5:874088-4775787 +	Fmicrocarpa.chr5:15364004-40013205 +
>32	>32	>32
APCF.6:6032645-7480818 +	APCF.14:5463535-6292670 +	APCF.9:0-11427480 +
Csativa.chr6:71611634-74805545 +	Fhispida.chr5:9681360-10273474 +	Fmicrocarpa.chr6:136099-8237270 +
>33	>33	>33
APCF.6:7480818-9301219 +	APCF.14:6292670-12199775 +	APCF.9:11427480-12184008 +
Csativa.chrX:4433495-6883620 -	Fhispida.chr5:5056535-9679719 -	Fmicrocarpa.chr6:10129869-11251353 -
>34	>34	>34
APCF.6:9301219-10226685 +	APCF.14:12199775-13885795 +	APCF.9:12184008-15903593 +
Csativa.chrX:11443269-12688878 -	Fhispida.chr5:10403222-11925214 +	Fmicrocarpa.chr6:11468392-16982332 -
>35	>35	>35
APCF.6:10226685-10975547 +	APCF.16:0-6715708 +	APCF.9:15903593-17250677 +
Csativa.chrX:1817347-2825260 -	Fhispida.chr11:299321-7355421 +	Fmicrocarpa.chr6:17969849-19966774 -
>36	>36	>36
APCF.6:10975547-15161942 +	APCF.16:6715708-7315518 +	APCF.10:0-14730624 +
Csativa.chr4:86177541-91812116 +	Fhispida.chr11:8892932-9523144 -	Fmicrocarpa.chr4:1972436-22679639 -
>37	>37	>37
APCF.6:15161942-16242892 +	APCF.16:7315518-7760774 +	APCF.10:14730624-15534490 +
Csativa.chrX:13764202-15219080 -	Fhispida.chr11:8412923-8880747 +	Fmicrocarpa.chr4:226675-1823314 +
>38	>38	>38
APCF.6:16242892-17224761 +	APCF.16:7760774-9399696 +	APCF.11:0-13776031 +
Csativa.chrX:15443565-16765088 -	Fhispida.chr11:9588064-11866894 -	Fmicrocarpa.chr12:5660289-23932719 -
>39	>39	>39
APCF.6:17224761-19256363 +	APCF.16:9399696-12566324 +	APCF.11:13776031-15096963 +
Csativa.chrX:8046434-10780815 +	Fhispida.chr11:12126962-17536319 +	Fmicrocarpa.chr12:1477078-5547078 +
>40	>40	>40
APCF.7:0-3123964 +	APCF.17:0-4466256 +	APCF.12:0-1750001 +
Csativa.chr1:5248748-6683120 +	Fhispida.chr8:5599983-10601818 +	Fmicrocarpa.chr2:1022959-2282041 -
>41	>41	>41
APCF.7:3123964-8284552 +	APCF.17:4466256-8724196 +	APCF.12:1750001-14275389 +
Csativa.chr1:68144919-70514409 +	Fhispida.chr8:2168797-5479524 -	Fmicrocarpa.chr2:5371202-14382900 +
>42	>42	>42
APCF.7:8284552-18403097 +	APCF.18:0-2665836 +	APCF.13:1418996-10542136 +
Csativa.chr1:83843683-88489624 +	Fhispida.chr8:10744873-11094335 +	Fmicrocarpa.chr8:17284606-23259670 -
>43	>43	>43
APCF.8:0-2180580 +	APCF.19:0-1412835 +	APCF.13:12026964-13167689 +
Csativa.chr9:20091586-23228960 +	Fhispida.chr14:3859650-5926721 -	Fmicrocarpa.chr8:2099175-3015052 -
>44	>44	>44
APCF.8:2180580-13311225 +	APCF.19:1412835-4059412 +	APCF.13:13167689-13456579 +
Csativa.chr8:40620372-56634910 +	Fhispida.chr2:14181691-18053805 +	Fmicrocarpa.chr8:2479379-2711326 +
>45	>45	>45
APCF.8:13311225-17552928 +	APCF.20:0-3166350 +	APCF.13:13456579-14099473 +
Csativa.chr8:56726867-62829738 -	Fhispida.chr8:284094-1728653 +	Fmicrocarpa.chr8:5588232-6104404 +
>46		>46
APCF.9:0-2324476 +		APCF.14:0-4407296 +
Csativa.chr3:3807-2174242 -		Fmicrocarpa.chr5:3333288-6972669 +
>47		>47
APCF.9:2324476-11427480 +		APCF.14:4407296-5510674 +
Csativa.chr3:2244795-10744547 +		Fmicrocarpa.chr5:8174431-9085560 -
>48		>48
APCF.9:11427480-17250677 +		APCF.14:5510674-10942555 +
Csativa.chr3:91914952-93588915 -		Fmicrocarpa.chr5:9116669-13672407 -
>49		>49
APCF.10:0-1632210 +		APCF.14:10942555-12117546 +
Csativa.chr5:141836-2782447 -		Fmicrocarpa.chr5:7058485-8164451 +
>50		>50
APCF.10:1632210-5402677 +		APCF.14:12117546-13885795 +
Csativa.chr5:3033979-9133891 +		Fmicrocarpa.chr5:13674939-15339310 +
>51		>51
APCF.10:5402677-7731805 +		APCF.16:0-6311433 +
Csativa.chr1:43378-3811473 -		Fmicrocarpa.chr11:891134-7163541 +
>52		>52
APCF.10:7731805-8528644 +		APCF.16:6311433-6877774 +
Csativa.chr1:11566916-12856049 -		Fmicrocarpa.chr11:8739568-9302408 -
>53		>53
APCF.10:8528644-13602584 +		APCF.16:6877774-7760774 +
Csativa.chr1:19130087-23474091 +		Fmicrocarpa.chr11:7848759-8726297 +
>54		>54
APCF.10:13602584-15534490 +		APCF.16:7760774-7880469 +
Csativa.chr1:81203128-82857110 +		Fmicrocarpa.chr11:11722273-11909498 +
>55		>55
APCF.11:0-2298512 +		APCF.16:7880469-9399696 +
Csativa.chr5:70511523-71988058 +		Fmicrocarpa.chr11:9338865-11715197 -
>56		>56
APCF.11:2298512-7391640 +		APCF.16:9399696-12056774 +
Csativa.chr5:83568937-86840698 +		Fmicrocarpa.chr11:12563205-21955320 +
>57		>57
APCF.11:7391640-11828156 +		APCF.16:12056774-12566324 +
Csativa.chr5:80690549-83540510 +		Fmicrocarpa.chr11:21997686-23798819 -
>58		>58
APCF.11:11828156-14658117 +		APCF.17:0-4600768 +
Csativa.chr7:3745926-11552291 +		Fmicrocarpa.chr8:9987372-14464600 +
>59		>59
APCF.11:14658117-15096963 +		APCF.17:4600768-8724196 +
Csativa.chr7:37667712-38878254 -		Fmicrocarpa.chr8:6172953-9875897 -
>60		>60
APCF.12:0-14275389 +		APCF.18:0-2665836 +
Csativa.chr6:3889335-7410737 +		Fmicrocarpa.chr8:14579426-15080433 +
>61		>61
APCF.13:0-6311546 +		APCF.19:0-4059412 +
Csativa.chr9:3893388-9228100 +		Fmicrocarpa.chr2:24132831-26545459 -
>62		>62
APCF.13:6311546-8302585 +		APCF.20:0-3166350 +
Csativa.chr9:33687024-35376010 +		Fmicrocarpa.chr8:3709693-5149596 +
>63
APCF.13:8302585-9844624 +
Csativa.chr9:32308879-33616981 -
>64
APCF.13:9844624-10542136 +
Csativa.chr9:66554-658248 -
>65
APCF.13:10542136-12026964 +
Csativa.chr9:3520472-3822854 -
>66
APCF.14:0-1916379 +
Csativa.chr4:29550267-31246321 -
>67
APCF.14:1916379-4236445 +
Csativa.chr4:44178933-46232262 +
>68
APCF.14:4236445-13456229 +
Csativa.chr4:69533302-84186739 -
>69
APCF.14:13456229-13885795 +
Csativa.chrX:443785-1746919 +
>70
APCF.16:0-832070 +
Csativa.chr4:19445616-20766105 +
>71
APCF.16:832070-1663440 +
Csativa.chr4:6518481-7837859 +
>72
APCF.16:1663440-3839200 +
Csativa.chr4:2966224-6419137 -
>73
APCF.16:3839200-7760774 +
Csativa.chr8:34380697-40604196 -
>74
APCF.16:7760774-9399696 +
Csativa.chr4:855007-2782508 -
>75
APCF.16:9399696-11229069 +
Csativa.chr9:55472366-57229178 -
>76
APCF.16:11229069-12566324 +
Csativa.chr4:38186725-39470937 -
>77
APCF.17:3553870-8724196 +
Csativa.chr9:11872461-16173771 -
>78
APCF.19:0-4059412 +
Csativa.chr6:8516116-9719637 -
Note: APCF (Ancestral Predicted Chromosome Fragment)
