# Supplementary material for: Chromosome-level Genomes Reveal the Genetic Basis of Descending Dysploidy and Sex Determination in Morus Plants
Source: Genomics Proteomics Bioinformatics. 2022 Aug 30;20(6):1119–37. doi: 10.1016/j.gpb.2022.08.005 (PMC10225493; doi:10.1016/j.gpb.2022.08.005)
Supplement: Supplementary Table S7 [file mmc7.xlsx]

## Sheet: Table S7
Table S7 Chromosome rearrangement region gene FPKM in different karyotypes
Note: FPKM, fragments per kilobase of exon model per million mapped fragments.
	M. alba	M. alba.cv.B15	M. alba.cv.C12	M. alba.cv.C23	M. alba.cv.C27	M. notabilis	M. yunnanensis	NR	Swissprot	Trembl	Interpro	KEGG	Cog
FeCHS.001712.1	0	0	0	0	0	1	526	putative pre-mRNA-splicing factor ATP-dependent RNA helicase [Morus notabilis]	DEAH5_ARATH Probable pre-mRNA-splicing factor ATP-dependent RNA helicase DEAH5 OS=Arabidopsis thaliana OX=3702 GN=At3g26560 PE=1 SV=2	W9R8I2_9ROSA Putative pre-mRNA-splicing factor ATP-dependent RNA helicase OS=Morus notabilis OX=981085 GN=L484_020746 PE=4 SV=1	Aldehyde/histidinol dehydrogenase;Aldehyde dehydrogenase, C-terminal;Aldehyde dehydrogenase domain	hypothetical protein; K12818 ATP-dependent RNA helicase DHX8/PRP22 [EC:3.6.4.13]	None
FeCHS.001713.1	0	0	0	0	0	86	31	hypothetical protein L484_016043 [Morus notabilis]	None	W9RNH3_9ROSA Uncharacterized protein OS=Morus notabilis OX=981085 GN=L484_016043 PE=4 SV=1	None	None	None
FeCHS.003857.1	0	0	0	3	0	0	0	hypothetical protein Saspl_047304 [Salvia splendens]	RT19_PETHY Ribosomal protein S19, mitochondrial OS=Petunia hybrida OX=4102 GN=RPS19 PE=2 SV=2	A0A4D8YNS9_SALSN Uncharacterized protein OS=Salvia splendens OX=180675 GN=Saspl_047304 PE=4 SV=1	Ribosomal protein S19/S15;Ribosomal protein S19, superfamily	rps19; ribosomal protein S19; K02965 small subunit ribosomal protein S19	None
FeCHS.003858.1	0	0	3	1	3	0	6	TPA_inf: RNA-dependent RNA polymerase [Dahlia pinnata mitovirus 1]	M1410_ARATH Uncharacterized mitochondrial protein AtMg01410 OS=Arabidopsis thaliana OX=3702 GN=AtMg01410 PE=4 SV=1	A0A2Z6JVB3_9VIRU RNA-dependent RNA polymerase OS=Dahlia pinnata mitovirus 1 OX=2080459 GN=RdRp PE=4 SV=1	RNA-dependent RNA polymerase, mitoviral	None	None
FeCHS.003859.1	27	33	46	54	0	0	8	hypothetical protein L484_000616 [Morus notabilis]	None	W9T2K1_9ROSA Uncharacterized protein OS=Morus notabilis OX=981085 GN=L484_000616 PE=4 SV=1	None	None	None
FeCHS.003860.1	17	55	45	61	73	14	21	NADH-ubiquinone oxidoreductase 49 kDa subunit [Cajanus cajan]	NDUS2_NICSY NADH dehydrogenase [ubiquinone] iron-sulfur protein 2 OS=Nicotiana sylvestris OX=4096 GN=NAD7 PE=2 SV=1	A0A151UE45_CAJCA NADH-ubiquinone oxidoreductase 49 kDa subunit OS=Cajanus cajan OX=3821 GN=KK1_046506 PE=4 SV=1	NADH-quinone oxidoreductase, subunit D;NADH-quinone oxidoreductase, subunit D superfamily;[NiFe]-hydrogenase, large subunit	nad7; NADH dehydrogenase subunit 7; K03935 NADH dehydrogenase (ubiquinone) Fe-S protein 2 [EC:1.6.5.3 1.6.99.3]	NADH-quinone oxidoreductase, subunit D [Azospirillum brasilense Sp245]
FeCHS.005977.1	797	1004	823	679	1053	2537	1935	CCR4-NOT transcription complex subunit 3 isoform X1 [Morus notabilis]	CNOT3_HUMAN CCR4-NOT transcription complex subunit 3 OS=Homo sapiens OX=9606 GN=CNOT3 PE=1 SV=1	A0A2P5DHJ1_TREOI CCR4-NOT complex OS=Trema orientale OX=63057 GN=TorRG33x02_251160 PE=4 SV=1	NOT2/NOT3/NOT5, C-terminal;CCR4-Not complex component, Not N-terminal domain;CCR4-NOT complex subunit 2/3/5, N-terminal domain superfamily	hypothetical protein; K12580 CCR4-NOT transcription complex subunit 3	None
FeCHS.005978.1	275	342	176	192	419	840	554	uncharacterized protein LOC21402149 [Morus notabilis]	PP133_ARATH Pentatricopeptide repeat-containing protein At1g79540 OS=Arabidopsis thaliana OX=3702 GN=At1g79540 PE=2 SV=1	W9QQX9_9ROSA Uncharacterized protein OS=Morus notabilis OX=981085 GN=L484_019198 PE=4 SV=1	Pentatricopeptide repeat;Tetratricopeptide-like helical domain superfamily	hypothetical protein LOC100250139; K15078 structure-specific endonuclease subunit SLX1 [EC:3.6.1.-]	None
FeCHS.009346.1	26	60	120	40	37	5	6	PS II CP47 chlorophyll apoprotein [Morus indica]	PSBB_MORIN Photosystem II CP47 reaction center protein OS=Morus indica OX=248361 GN=psbB PE=3 SV=1	A0A172R2T2_MORAL Photosystem II CP47 reaction center protein OS=Morus alba var. atropurpurea OX=1453101 GN=psbB PE=3 SV=1	Photosystem antenna protein-like;Photosystem antenna protein-like superfamily	psbB; photosystem II P680 chlorophyll A apoprotein; K02704 photosystem II CP47 chlorophyll apoprotein	None
FeCHS.009347.1	0	0	0	1	0	0	0	hypothetical protein AMTR_s00334p00015220 [Amborella trichopoda]	YCF3_MORIN Photosystem I assembly protein Ycf3 OS=Morus indica OX=248361 GN=ycf3 PE=3 SV=1	W1P7C5_AMBTC Uncharacterized protein OS=Amborella trichopoda OX=13333 GN=AMTR_s00334p00015220 PE=4 SV=1	None	None	hypothetical protein Cyan7822_4810 [Cyanothece sp. PCC 7822]
FeCHS.009348.1	0	0	0	0	0	0	0	photosystem II protein D2, partial [Acinetobacter baumannii]	PSBD_MAIZE Photosystem II D2 protein OS=Zea mays OX=4577 GN=psbD PE=1 SV=1	A4GKM9_9POAL Photosystem II D2 protein (Fragment) OS=Centrolepis monogyna OX=357899 GN=psbD PE=4 SV=1	Photosystem II protein D1/D2 superfamily	psbD; photosystem II protein D2; K02706 photosystem II P680 reaction center D2 protein	None
FeCHS.009349.1	20	88	36	47	13	0	3	Ribulose bisphosphate carboxylase large chain [Morus notabilis]	RBL_ANTLU Ribulose bisphosphate carboxylase large chain (Fragment) OS=Antirhea lucida OX=43446 GN=rbcL PE=3 SV=1	W9SL82_9ROSA Ribulose bisphosphate carboxylase large chain OS=Morus notabilis OX=981085 GN=L484_000836 PE=3 SV=1	Ribulose bisphosphate carboxylase, large subunit, C-terminal;Ribulose bisphosphate carboxylase, large subunit, C-terminal domain superfamily;Ribulose bisphosphate carboxylase, large subunit, ferrodoxin-like N-terminal;RuBisCO large subunit, N-terminal domain superfamily	rbcL; RuBisCO large subunit; K01601 ribulose-bisphosphate carboxylase large chain [EC:4.1.1.39]	ribulose 1,5-bisphosphate carboxylase large subunit [Gloeocapsa sp. PCC 7428]
FeCHS.009350.1	0	0	2	2	0	0	1	ATP synthase CF1 beta subunit (chloroplast) [Morus mongolica]	ATPB_EUCGG ATP synthase subunit beta, chloroplastic OS=Eucalyptus globulus subsp. globulus OX=71271 GN=atpB PE=3 SV=1	A0A172R2U0_MORAL ATP synthase subunit beta, chloroplastic OS=Morus alba var. atropurpurea OX=1453101 GN=atpB PE=3 SV=1	P-loop containing nucleoside triphosphate hydrolase;ATPase, F1/V1 complex, beta/alpha subunit, C-terminal;ATPase, F1/V1/A1 complex, alpha/beta subunit, nucleotide-binding domain	atpB; ATP synthase CF1 beta subunit; K02112 F-type H+-transporting ATPase subunit beta [EC:3.6.3.14]	ATP synthase F1 subcomplex beta subunit [Anabaena cylindrica PCC 7122]
FeCHS.009351.1	0	0	2	0	1	0	0	hypothetical protein TanjilG_00025 [Lupinus angustifolius]	None	A0A2N9J9M5_FAGSY Uncharacterized protein OS=Fagus sylvatica OX=28930 GN=FSB_LOCUS61112 PE=4 SV=1	None	None	None
FeCHS.009352.1	127	191	9	34	139	19	267	disease resistance-like protein DSC1 [Morus notabilis]	TMVRN_NICGU TMV resistance protein N OS=Nicotiana glutinosa OX=35889 GN=N PE=1 SV=1	A0A2P5ET41_TREOI TIR-NBS-LRR-like protein OS=Trema orientale OX=63057 GN=TorTNL14 PE=4 SV=1	P-loop containing nucleoside triphosphate hydrolase;NB-ARC;Leucine-rich repeat domain superfamily;Leucine-rich repeat 3	ATP binding / protein binding; K06685 maintenance of ploidy protein MOB1 (MPS1 binder 1)	leucin rich protein [Xanthomonas oryzae pv. oryzae PXO99A]
FeCHS.009353.1	845	1165	643	1069	951	1309	1218	UMP-CMP kinase 3 isoform X1 [Morus notabilis]	KCY3_ARATH UMP-CMP kinase 3 OS=Arabidopsis thaliana OX=3702 GN=UMK3 PE=1 SV=1	W9RFW9_9ROSA UMP-CMP kinase OS=Morus notabilis OX=981085 GN=L484_023892 PE=3 SV=1	P-loop containing nucleoside triphosphate hydrolase;Adenylate kinase/UMP-CMP kinase	uridylate kinase plant, putative (EC:2.7.4.10); K13800 UMP-CMP kinase [EC:2.7.4.- 2.7.4.14]	uridylate kinase [Rhodopirellula baltica SH 1]
FeCHS.014739.1	1033	681	1081	902	1115	2205	1229	two-component response regulator-like APRR5 [Morus notabilis]	APRR5_ARATH Two-component response regulator-like APRR5 OS=Arabidopsis thaliana OX=3702 GN=APRR5 PE=1 SV=2	W9RA17_9ROSA Two-component response regulator-like protein OS=Morus notabilis OX=981085 GN=L484_003246 PE=4 SV=1	CheY-like superfamily	pseudo response regulator; K12130 pseudo-response regulator 5	None
FeCHS.014740.1	0	0	0	0	0	0	4	LOW QUALITY PROTEIN: hypothetical protein TorRG33x02_275260 [Trema orientale]	None	A0A2P5CS62_TREOI Uncharacterized protein OS=Trema orientale OX=63057 GN=TorRG33x02_275260 PE=4 SV=1	None	None	None
FeCHS.014741.1	0	0	0	0	0	0	3	uncharacterized protein LOC112092314 [Morus notabilis]	None	A0A438KEN1_VITVI Retrovirus-related Pol polyprotein from transposon opus OS=Vitis vinifera OX=29760 GN=pol_521 PE=4 SV=1	Aspartic peptidase domain superfamily	None	None
FeCHS.014742.1	0	0	0	0	0	0	0	Glucan endo-1,3-beta-glucosidase 8 [Morus notabilis]	E138_ARATH Glucan endo-1,3-beta-glucosidase 8 OS=Arabidopsis thaliana OX=3702 GN=At1g64760 PE=2 SV=2	W9S9M9_9ROSA Glucan endo-1,3-beta-glucosidase 8 OS=Morus notabilis OX=981085 GN=L484_007045 PE=3 SV=1	Glycoside hydrolase family 17;Glycoside hydrolase superfamily	None	None
FeCHS.019560.1	13	4	3	20	41	372	345	None	DRB1_ORYSJ Double-stranded RNA-binding protein 1 OS=Oryza sativa subsp. japonica OX=39947 GN=DRB1 PE=2 SV=1	W9SWC1_9ROSA Double-stranded RNA-binding protein 1 OS=Morus notabilis OX=981085 GN=L484_028066 PE=4 SV=1	Double-stranded RNA-binding domain	rnc; ribonuclease III (EC:3.1.26.3); K03685 ribonuclease III [EC:3.1.26.3]	ribonuclease III [Fervidobacterium pennivorans DSM 9078]
FeCHS.019561.1	0	0	0	0	0	0	0	None	None	W9S174_9ROSA Uncharacterized protein OS=Morus notabilis OX=981085 GN=L484_016105 PE=4 SV=1	None	None	None
FeCHS.019562.1	58	0	9	48	16	851	583	None	VIP2_NICBE Probable NOT transcription complex subunit VIP2 (Fragment) OS=Nicotiana benthamiana OX=4100 GN=VIP2 PE=1 SV=1	A0A2P5CWI6_PARAD NOT2/NOT3/NOT OS=Parasponia andersonii OX=3476 GN=PanWU01x14_117320 PE=4 SV=1	None	hypothetical protein LOC100248449; K12605 CCR4-NOT transcription complex subunit 2	None
FeCHS.019563.1	0	0	0	0	0	0	0	None	None	W9QXR5_9ROSA Uncharacterized protein OS=Morus notabilis OX=981085 GN=L484_002790 PE=4 SV=1	None	None	None
FeCHS.019564.1	1	0	0	0	0	2	0	None	None	A0A118JY79_CYNCS Uncharacterized protein OS=Cynara cardunculus var. scolymus OX=59895 GN=Ccrd_001234 PE=4 SV=1	None	None	None
FeCHS.019565.1	0	0	0	0	0	7	0	None	None	W9QUL3_9ROSA OTU domain-containing protein OS=Morus notabilis OX=981085 GN=L484_007582 PE=4 SV=1	None	None	None
