# Supplementary material for: Chromosome-level Genomes Reveal the Genetic Basis of Descending Dysploidy and Sex Determination in Morus Plants
Source: Genomics Proteomics Bioinformatics. 2022 Aug 30;20(6):1119–37. doi: 10.1016/j.gpb.2022.08.005 (PMC10225493; doi:10.1016/j.gpb.2022.08.005)
Supplement: Supplementary Table S8 [file mmc8.xlsx]

## Sheet: Table S8
Table S8 Genes annotated on SDR-X and SDR-Y, including gene pairs identified using MCscan
Note: SDR, sex-determining region.
X haplotype (pairs)			Y haplotype (pairs)			Annotation	Y haplotype (unpair)			Annotation
Gene ID	Start (Chr3)	End (Chr3)	Gene ID	Start (Chr3)	End (Chr3)		Gene ID	Start (Chr3)	End (Chr3)
FeCHS.016464.1	38492915	38527238	MaCHS.016659.1	41676217	41710516	DNA polymerase zeta catalytic subunit [Morus notabilis]	MaCHS.016444.1	38975074	38975392	None
FeCHS.016577.1	39700636	39717421	MaCHS.016519.1	40031440	40048137	protein CHROMATIN REMODELING 5 isoform X2 [Morus notabilis]	MaCHS.016445.1	38975430	38976303	hypothetical protein Prudu_011496 [Prunus dulcis]
FeCHS.016544.1	39424366	39432531	MaCHS.016550.1	40316391	40324161	Nucleosome-remodeling factor subunit BPTF [Morus notabilis]	MaCHS.016446.1	38976350	38977173	PREDICTED: uncharacterized protein LOC104235466 [Nicotiana sylvestris]
FeCHS.016543.1	39404524	39409094	MaCHS.016552.1	40339830	40344400	uncharacterized protein LOC21386709 [Morus notabilis]	MaCHS.016447.1	38977286	38980610	uncharacterized protein LOC111987139 [Quercus suber]
FeCHS.016456.1	38343062	38347921	MaCHS.016586.1	41059799	41064659	uncharacterized protein LOC21386111 [Morus notabilis]	MaCHS.016449.1	38991459	38992284	hypothetical protein L484_004640 [Morus notabilis]
FeCHS.016594.1	39906956	39914849	MaCHS.016500.1	39849703	39857599	E3 ubiquitin-protein ligase HERC2 [Morus notabilis]	MaCHS.016450.1	38992485	38993280	LOW QUALITY PROTEIN: pentatricopeptide repeat-containing protein At5g01110 [Morus notabilis]
FeCHS.016748.1	41603478	41612366	MaCHS.016740.1	43332194	43340759	Phospholipase D1/D [Trema orientale]	MaCHS.016451.1	39052003	39052465	kinesin-like protein KIN-12B isoform X2 [Morus notabilis]
FeCHS.016744.1	41508180	41516218	MaCHS.016745.1	43546484	43554478	topless-related protein 3 [Morus notabilis]	MaCHS.016452.1	39084421	39084804	None
FeCHS.016797.1	42164493	42173734	MaCHS.016839.1	45026642	45035885	uncharacterized protein LOC21401872 [Morus notabilis]	MaCHS.016453.1	39094263	39095348	hypothetical protein L484_010101 [Morus notabilis]
FeCHS.016498.1	38867398	38873076	MaCHS.016625.1	41352962	41358875	hypothetical protein L484_002454 [Morus notabilis]	MaCHS.016454.1	39100342	39102859	WEB family [Parasponia andersonii]
FeCHS.016440.1	38186390	38189321	MaCHS.016443.1	38960620	38963551	pentatricopeptide repeat-containing protein At5g16860 [Morus notabilis]	MaCHS.016455.1	39162826	39167312	hypothetical protein L484_017162 [Morus notabilis]
FeCHS.016476.1	38706329	38713487	MaCHS.016645.1	41490741	41497899	Mannosylglycoprotein endo-beta-mannosidase [Trema orientale]	MaCHS.016456.1	39178295	39179969	armadillo repeat-containing protein 7 isoform X1 [Morus notabilis]
FeCHS.016586.1	39812680	39816751	MaCHS.016509.1	39932176	39936248	protein SMG7 [Morus notabilis]	MaCHS.016464.1	39385165	39385354	None
FeCHS.016790.1	42056754	42063676	MaCHS.016833.1	44919076	44925998	lon protease homolog 1, mitochondrial [Morus notabilis]	MaCHS.016466.1	39388614	39389199	hypothetical protein L484_023366 [Morus notabilis]
FeCHS.016732.1	41414183	41421051	MaCHS.016756.1	43742788	43749660	Proteasome component (PCI) domain containing protein [Parasponia andersonii]	MaCHS.016470.1	39447352	39448539	Flap endonuclease GEN-like 1 [Morus notabilis]
FeCHS.016674.1	40684444	40688129	MaCHS.016686.1	42519376	42523061	formin-like protein 11, partial [Morus notabilis]	MaCHS.016478.1	39565631	39566603	uncharacterized protein LOC21384706 [Morus notabilis]
FeCHS.016465.1	38535322	38541155	MaCHS.016657.1	41662294	41668130	probable linoleate 9S-lipoxygenase 5 [Morus notabilis]	MaCHS.016485.1	39630465	39632503	Exocyst complex component 5 [Morus notabilis]
FeCHS.016479.1	38725084	38727949	MaCHS.016640.1	41475755	41479115	probable LRR receptor-like serine/threonine-protein kinase At3g47570 [Morus notabilis]	MaCHS.016503.1	39870989	39871898	mitogen-activated protein kinase kinase kinase 17 [Morus notabilis]
FeCHS.016452.1	38300698	38306174	MaCHS.016582.1	40993408	40998882	lysine-specific demethylase JMJ25 [Morus notabilis]	MaCHS.016517.1	40015406	40015715	None
FeCHS.016569.1	39658575	39661359	MaCHS.016529.1	40087401	40090185	Disease resistance protein [Morus notabilis]	MaCHS.016522.1	40062638	40063712	Retrovirus-related Pol polyprotein from transposon TNT 1-94 [Apostasia shenzhenica]
FeCHS.016448.1	38270547	38274757	MaCHS.016578.1	40959850	40964062	hypothetical protein L484_008558 [Morus notabilis]	MaCHS.016527.1	40082653	40083317	None
FeCHS.016462.1	38463817	38484901	MaCHS.016661.1	41718533	41739620	protein ALWAYS EARLY 2 [Morus notabilis]	MaCHS.016532.1	40106521	40106986	hypothetical protein L484_002113 [Morus notabilis]
FeCHS.016729.1	41360546	41364567	MaCHS.016758.1	43804596	43808816	trichohyalin [Morus notabilis]	MaCHS.016544.1	40187240	40187588	None
FeCHS.016671.1	40664868	40671368	MaCHS.016689.1	42562887	42569387	ATP-dependent DNA helicase Q-like SIM isoform X2 [Morus notabilis]	MaCHS.016551.1	40324648	40325547	Nucleosome-remodeling factor subunit BPTF [Morus notabilis]
FeCHS.016607.1	40089174	40101332	MaCHS.016489.1	39664257	39675937	rho GTPase-activating protein 7 isoform X1 [Morus notabilis]	MaCHS.016567.1	40527077	40527407	None
FeCHS.016713.1	41138269	41142349	MaCHS.016783.1	44167138	44171225	uncharacterized protein LOC21395958 [Morus notabilis]	MaCHS.016570.1	40629435	40630436	kinesin-like protein KIN-12B isoform X1 [Morus notabilis]
FeCHS.016468.1	38577058	38582081	MaCHS.016654.1	41621367	41626392	probable linoleate 9S-lipoxygenase 5, partial [Morus notabilis]	MaCHS.016572.1	40858167	40858565	hypothetical protein L484_008556 [Morus notabilis]
FeCHS.016466.1	38549110	38555723	MaCHS.016656.1	41647743	41654341	Lipoxygenase [Trema orientale]	MaCHS.016573.1	40858599	40858755	None
FeCHS.016545.1	39440589	39456936	MaCHS.016549.1	40291993	40308330	Nuclear cap-binding protein subunit [Trema orientale]	MaCHS.016574.1	40881571	40883349	hypothetical protein L484_008557 [Morus notabilis]
FeCHS.016469.1	38626221	38633667	MaCHS.016653.1	41570327	41577773	probable linoleate 9S-lipoxygenase 5 [Morus notabilis]	MaCHS.016575.1	40915892	40916294	uncharacterized protein LOC112091288 [Morus notabilis]
FeCHS.016467.1	38558721	38564507	MaCHS.016655.1	41638957	41644738	probable linoleate 9S-lipoxygenase 5, partial [Morus notabilis]	MaCHS.016579.1	40986190	40986490	None
FeCHS.016463.1	38487951	38491967	MaCHS.016660.1	41711464	41715480	uncharacterized protein LOC21390101 [Morus notabilis]	MaCHS.016587.1	41080438	41080801	hypothetical protein VITISV_028814 [Vitis vinifera]
FeCHS.016483.1	38737621	38741808	MaCHS.016637.1	41462404	41466591	kinesin-like protein KIN-14S isoform X1 [Morus notabilis]	MaCHS.016588.1	41081273	41081573	Zinc finger, CCHC-type [Parasponia andersonii]
FeCHS.016785.1	41988677	41993659	MaCHS.016828.1	44850977	44855959	Pyrophosphate-energised proton pump [Corchorus capsularis]	MaCHS.016592.1	41132739	41133289	histone H2A.1 [Morus notabilis]
FeCHS.016542.1	39392620	39402124	MaCHS.016553.1	40346803	40356307	magnesium-chelatase subunit ChlD, chloroplastic [Morus notabilis]	MaCHS.016593.1	41142149	41142527	hypothetical protein L484_002852 [Morus notabilis]
FeCHS.016532.1	39255013	39258718	MaCHS.016563.1	40490146	40493851	putative metallophosphoesterase At3g03305 [Morus notabilis]	MaCHS.016594.1	41143766	41150293	ATP-dependent DNA helicase Q-like SIM isoform X2 [Morus notabilis]
FeCHS.016747.1	41598455	41602761	MaCHS.016741.1	43341902	43346193	ABC transporter G family member 11, partial [Morus notabilis]	MaCHS.016601.1	41211401	41214375	uncharacterized protein LOC112091263 isoform X3 [Morus notabilis]
FeCHS.016608.1	40115259	40117416	MaCHS.016488.1	39648205	39650362	pentatricopeptide repeat-containing protein At4g28010 [Morus notabilis]	MaCHS.016606.1	41246606	41247068	uncharacterized protein LOC112094608 [Morus notabilis]
FeCHS.016531.1	39246282	39253204	MaCHS.016564.1	40495660	40502582	gamma-tubulin complex component 2 [Morus notabilis]	MaCHS.016607.1	41247178	41247499	uncharacterized protein LOC112094608 [Morus notabilis]
FeCHS.016472.1	38661594	38667103	MaCHS.016649.1	41537155	41542657	probable Xaa-Pro aminopeptidase P [Morus notabilis]	MaCHS.016608.1	41247786	41248266	Retrovirus-related Pol polyprotein from transposon RE2 [Vitis vinifera]
FeCHS.016593.1	39901302	39903387	MaCHS.016501.1	39861183	39863268	pentatricopeptide repeat-containing protein At5g27110 [Morus notabilis]	MaCHS.016610.1	41250038	41251205	hypothetical protein L484_017568 [Morus notabilis]
FeCHS.016473.1	38669519	38676052	MaCHS.016648.1	41528181	41534731	long chain acyl-CoA synthetase 7, peroxisomal isoform X1 [Morus notabilis]	MaCHS.016612.1	41257056	41257425	hypothetical protein L484_001971 [Morus notabilis]
FeCHS.016485.1	38745278	38750694	MaCHS.016635.1	41453518	41458934	mitogen-activated protein kinase kinase kinase ANP1 [Morus notabilis]	MaCHS.016641.1	41479117	41482402	Receptor-like protein kinase HAIKU2 [Morus notabilis]
FeCHS.016453.1	38311124	38318859	MaCHS.016583.1	41006545	41014358	LOW QUALITY PROTEIN: acyl-CoA-binding domain-containing protein 4 [Morus notabilis]	MaCHS.016644.1	41490413	41490716	None
FeCHS.016477.1	38714971	38716942	MaCHS.016643.1	41487259	41489230	pentatricopeptide repeat-containing protein At3g05340 [Morus notabilis]	MaCHS.016652.1	41558161	41558575	F-box protein At1g55000 [Morus notabilis]
FeCHS.016589.1	39832657	39834631	MaCHS.016506.1	39914329	39916303	ABC transporter G family member 23 [Morus notabilis]	MaCHS.016658.1	41672633	41674563	Receptor-like protein 12 [Morus notabilis]
FeCHS.016490.1	38768796	38774267	MaCHS.016631.1	41429939	41435410	mitochondrial Rho GTPase 1 [Morus notabilis]	MaCHS.016664.1	41812253	41812583	hypothetical protein DVH24_001753 [Malus domestica]
FeCHS.016803.1	42310267	42314038	MaCHS.016843.1	45172437	45176208	acyl-CoA-binding domain-containing protein 4 [Morus notabilis]	MaCHS.016666.1	41898643	41899180	putative pectinesterase/pectinesterase inhibitor 41 [Morus notabilis]
FeCHS.016764.1	41816243	41820016	MaCHS.016812.1	44678697	44682445	hypothetical protein L484_005601 [Morus notabilis]	MaCHS.016673.1	42064958	42073611	uncharacterized protein LOC21401872 [Morus notabilis]
FeCHS.016555.1	39566009	39567872	MaCHS.016542.1	40180973	40182836	Transposon Ty3-G Gag-Pol polyprotein [Vitis vinifera]	MaCHS.016675.1	42086135	42086629	hypothetical protein L484_018914 [Morus notabilis]
FeCHS.016631.1	40355583	40357416	MaCHS.016462.1	39377032	39379911	LOW QUALITY PROTEIN: pentatricopeptide repeat-containing protein At5g01110 [Morus notabilis]	MaCHS.016676.1	42088646	42093295	RNA polymerase II-associated protein 3 [Morus notabilis]
FeCHS.016509.1	38929117	38932506	MaCHS.016615.1	41293745	41297134	root phototropism protein 3 [Morus notabilis]	MaCHS.016677.1	42116446	42120581	Putative pectinesterase 10 [Morus notabilis]
FeCHS.016530.1	39237385	39244154	MaCHS.016565.1	40504710	40511482	probable E3 ubiquitin-protein ligase ARI8 [Morus notabilis]	MaCHS.016679.1	42189121	42192909	hypothetical protein L484_018909 [Morus notabilis]
FeCHS.016795.1	42151443	42156387	MaCHS.016838.1	45013579	45018525	hypothetical protein L484_009272 [Morus notabilis]	MaCHS.016682.1	42265447	42268465	putative RNA-directed DNA polymerase [Rosa chinensis]
FeCHS.016720.1	41254356	41257352	MaCHS.016771.1	43941027	43944022	calmodulin-binding protein 60 F [Morus notabilis]	MaCHS.016688.1	42551446	42551791	luminal-binding protein 3, partial [Morus notabilis]
FeCHS.016802.1	42250187	42305341	MaCHS.016678.1	42146588	42184399	solute carrier family 40 member 3, chloroplastic [Morus notabilis]	MaCHS.016692.1	42592076	42592514	uncharacterized protein LOC112092968 [Morus notabilis]
FeCHS.016717.1	41197605	41203303	MaCHS.016775.1	44043931	44049436	uncharacterized protein LOC107411799 isoform X2 [Ziziphus jujuba]	MaCHS.016715.1	42923838	42924246	hypothetical protein L484_003056 [Morus notabilis]
FeCHS.016789.1	42040754	42044402	MaCHS.016832.1	44903076	44906724	uncharacterized protein LOC21384258, partial [Morus notabilis]	MaCHS.016716.1	42924766	42925138	None
FeCHS.016806.1	42347413	42355248	MaCHS.016681.1	42245991	42248828	uncharacterized protein LOC21384500, partial [Morus notabilis]	MaCHS.016717.1	42926240	42926639	None
FeCHS.016512.1	38963796	38965491	MaCHS.016613.1	41260749	41262393	putative pentatricopeptide repeat-containing protein At3g05240 [Morus notabilis]	MaCHS.016724.1	43021917	43022447	None
FeCHS.016521.1	39037193	39039137	MaCHS.016597.1	41186680	41188612	heavy metal-associated isoprenylated plant protein 34 isoform X1 [Morus notabilis]	MaCHS.016726.1	43030077	43030479	hypothetical protein L484_002806 [Morus notabilis]
FeCHS.016741.1	41470743	41474701	MaCHS.016749.1	43616858	43623944	Kinesin-like protein [Parasponia andersonii]	MaCHS.016728.1	43043089	43045837	hypothetical protein L484_007281 [Morus notabilis]
FeCHS.016627.1	40313570	40316094	MaCHS.016468.1	39419398	39421993	WEB family [Parasponia andersonii]	MaCHS.016734.1	43166145	43166539	hypothetical protein L484_007286 [Morus notabilis]
FeCHS.016582.1	39756293	39757907	MaCHS.016513.1	39991028	39992642	cytochrome P450 94A1 [Morus notabilis]	MaCHS.016735.1	43188164	43188476	None
FeCHS.016622.1	40238524	40250231	MaCHS.016472.1	39484742	39501580	LOW QUALITY PROTEIN: dihydropyrimidinase [Morus notabilis]	MaCHS.016737.1	43201774	43202050	Putative F-box protein [Morus notabilis]
FeCHS.016616.1	40194396	40197694	MaCHS.016479.1	39569007	39572307	calcium-dependent protein kinase 17 [Morus notabilis]	MaCHS.016742.1	43403342	43403645	Hydroxymethylglutaryl-CoA lyase, mitochondrial [Vitis vinifera]
FeCHS.016553.1	39563756	39565370	MaCHS.016543.1	40182879	40185297	uncharacterized protein LOC112094830 [Morus notabilis]	MaCHS.016746.1	43577636	43578561	uncharacterized protein LOC112091290 [Morus notabilis]
FeCHS.016587.1	39820820	39825439	MaCHS.016508.1	39923501	39928134	non-specific phospholipase C2 isoform X1 [Morus notabilis]	MaCHS.016752.1	43662086	43662419	None
FeCHS.016722.1	41271664	41275429	MaCHS.016766.1	43906004	43909771	importin subunit alpha-1 [Morus notabilis]	MaCHS.016753.1	43711275	43714281	RNA-directed DNA methylation 4 [Morus notabilis]
FeCHS.016516.1	38998607	39001462	MaCHS.016603.1	41224780	41227635	Nuclear transcription factor Y subunit C-3 [Morus notabilis]	MaCHS.016754.1	43722902	43725323	Pseudouridine synthase [Trema orientale]
FeCHS.016765.1	41822250	41827183	MaCHS.016813.1	44684679	44689612	Importin subunit alpha [Morus notabilis]	MaCHS.016760.1	43811222	43812353	Dehydration-induced protein [Parasponia andersonii]
FeCHS.016596.1	39942421	39948708	MaCHS.016498.1	39815849	39822137	uncharacterized protein LOC112093665 isoform X1 [Morus notabilis]	MaCHS.016767.1	43924553	43925132	hypothetical protein L484_004446 [Morus notabilis]
FeCHS.016708.1	41051027	41058016	MaCHS.016794.1	44501408	44506412	Respiratory burst oxidase [Trema orientale]	MaCHS.016768.1	43925482	43925785	uncharacterized protein LOC112092196 [Morus notabilis]
FeCHS.016768.1	41835327	41836878	MaCHS.016816.1	44697754	44699305	hypothetical protein Prudu_004601, partial [Prunus dulcis]	MaCHS.016770.1	43936002	43939467	copia-like retrotransposable element [Arabidopsis thaliana]
FeCHS.016450.1	38293889	38297878	MaCHS.016580.1	40986595	40990585	protein indeterminate-domain 7 [Morus notabilis]	MaCHS.016772.1	44001680	44001899	hypothetical protein L484_001427 [Morus notabilis]
FeCHS.016535.1	39308889	39314716	MaCHS.016560.1	40434098	40439926	Hexokinase [Trema orientale]	MaCHS.016774.1	44017952	44019696	hypothetical protein L484_012755 [Morus notabilis]
FeCHS.016581.1	39742431	39745927	MaCHS.016514.1	40002995	40006485	inositol 1,3,4-trisphosphate 5/6-kinase 4 isoform X1 [Morus notabilis]	MaCHS.016777.1	44127728	44128274	hypothetical protein L484_012759 [Morus notabilis]
FeCHS.016787.1	42030330	42033856	MaCHS.016830.1	44892662	44896189	peptide chain release factor PrfB2, chloroplastic [Morus notabilis]	MaCHS.016778.1	44128361	44129003	Zinc finger, CCHC-type [Trema orientale]
FeCHS.016580.1	39737327	39738794	MaCHS.016515.1	40010079	40011546	integrator complex subunit 3 [Morus notabilis]	MaCHS.016779.1	44129164	44130085	YI31B_YEAST Transposon Ty3-I Gag-Pol polyprotein OS=Saccharomyces cerevisiae (strain ATCC 204508 / S288c) OX=559292 GN=TY3B-I PE=1 SV=2
FeCHS.016570.1	39661367	39664030	MaCHS.016528.1	40084730	40087393	uncharacterized protein LOC112090999 isoform X1 [Morus notabilis]	MaCHS.016780.1	44130320	44131040	YI31B_YEAST Transposon Ty3-I Gag-Pol polyprotein OS=Saccharomyces cerevisiae (strain ATCC 204508 / S288c) OX=559292 GN=TY3B-I PE=1 SV=2
FeCHS.016517.1	39009190	39014838	MaCHS.016602.1	41214394	41217050	uncharacterized protein LOC112091263 isoform X1 [Morus notabilis]	MaCHS.016781.1	44131137	44131623	YI31B_YEAST Transposon Ty3-I Gag-Pol polyprotein OS=Saccharomyces cerevisiae (strain ATCC 204508 / S288c) OX=559292 GN=TY3B-I PE=1 SV=2
FeCHS.016471.1	38649240	38651684	MaCHS.016650.1	41552648	41555093	protein AUXIN RESPONSE 4, partial [Morus notabilis]	MaCHS.016782.1	44132424	44134608	ATP-dependent DNA helicase Q-like 1 [Morus notabilis]
FeCHS.016557.1	39574463	39575888	MaCHS.016540.1	40172941	40174366	scarecrow-like protein 3 isoform X1 [Morus notabilis]	MaCHS.016787.1	44325920	44327003	hypothetical protein L484_012770 [Morus notabilis]
FeCHS.016447.1	38256340	38257771	MaCHS.016577.1	40945677	40947108	uncharacterized protein LOC21396704 [Morus notabilis]	MaCHS.016788.1	44335095	44335914	hypothetical protein L484_012771 [Morus notabilis]
FeCHS.016667.1	40626259	40629580	MaCHS.016694.1	42604699	42608021	tafazzin [Morus notabilis]	MaCHS.016789.1	44337458	44337926	uncharacterized protein LOC111397982 [Olea europaea var. sylvestris]
FeCHS.016664.1	40585961	40589783	MaCHS.016697.1	42654369	42658192	heparan-alpha-glucosaminide N-acetyltransferase isoform X1 [Morus notabilis]	MaCHS.016790.1	44338099	44338675	uncharacterized protein LOC111987139 [Quercus suber]
FeCHS.016604.1	40075706	40077104	MaCHS.016492.1	39687987	39689385	uncharacterized protein LOC21386135 [Morus notabilis]	MaCHS.016791.1	44338750	44339242	PREDICTED: uncharacterized protein LOC105953567 [Erythranthe guttata]
FeCHS.016611.1	40136770	40144914	MaCHS.016484.1	39620829	39628680	protein CLT1, chloroplastic [Morus notabilis]	MaCHS.016792.1	44420972	44422344	hypothetical protein L484_003314 [Morus notabilis]
FeCHS.016438.1	38175436	38179493	MaCHS.016441.1	38949662	38953723	F-box protein At2g32560 [Morus notabilis]	MaCHS.016793.1	44501064	44501403	None
FeCHS.016495.1	38822720	38825693	MaCHS.016628.1	41400585	41403545	serine--tRNA ligase [Morus notabilis]	MaCHS.016795.1	44506826	44507994	respiratory burst oxidase homolog protein B, partial [Morus notabilis]
FeCHS.016800.1	42206540	42211145	MaCHS.016840.1	45068699	45073309	RNA polymerase II-associated protein 3 [Morus notabilis]	MaCHS.016799.1	44553138	44554126	cell cycle checkpoint control protein RAD9A [Morus notabilis]
FeCHS.016519.1	39025063	39026359	MaCHS.016599.1	41199906	41201202	Basic 7S globulin [Morus notabilis]	MaCHS.016801.1	44562627	44563036	hypothetical protein L484_012667 [Morus notabilis]
FeCHS.016505.1	38909753	38918552	MaCHS.016618.1	41307714	41316514	amidase 1 isoform X1 [Morus notabilis]	MaCHS.016803.1	44624588	44624888	None
FeCHS.016520.1	39032658	39034878	MaCHS.016598.1	41190958	41193178	riboflavin biosynthesis protein PYRD, chloroplastic [Morus notabilis]	MaCHS.016805.1	44634712	44635042	None
FeCHS.016459.1	38387520	38391443	MaCHS.016591.1	41128164	41132043	Putative protease Do-like 14 [Morus notabilis]	MaCHS.016806.1	44660208	44661336	uncharacterized protein LOC112031110 [Quercus suber]
FeCHS.016660.1	40539223	40549335	MaCHS.016701.1	42706624	42713689	E3 ubiquitin-protein ligase RFI2 [Morus notabilis]	MaCHS.016842.1	45133702	45167508	solute carrier family 40 member 3, chloroplastic [Morus notabilis]
FeCHS.016739.1	41460163	41462387	MaCHS.016750.1	43640966	43643192	probable protein phosphatase 2C 5 [Ziziphus jujuba]
FeCHS.016782.1	41966304	41969941	MaCHS.016827.1	44828603	44832240	calreticulin isoform X1 [Morus notabilis]
FeCHS.016759.1	41773668	41779520	MaCHS.016727.1	43031017	43035862	F-box/kelch-repeat protein At3g23880 isoform X2 [Morus notabilis]
FeCHS.016663.1	40575212	40578531	MaCHS.016698.1	42674195	42677499	26S proteasome subunit P [Trema orientale]
FeCHS.016623.1	40253431	40256862	MaCHS.016471.1	39478472	39482467	uncharacterized protein LOC21387886 [Morus notabilis]
FeCHS.016439.1	38182824	38184084	MaCHS.016442.1	38957054	38958350	hypothetical protein L484_013538 [Morus notabilis]
FeCHS.016458.1	38382992	38386018	MaCHS.016590.1	41123566	41126616	autophagy-related protein 18a [Morus notabilis]
FeCHS.016562.1	39607412	39608627	MaCHS.016535.1	40140104	40141319	hypothetical protein L484_000685 [Morus notabilis]
FeCHS.016576.1	39693480	39696606	MaCHS.016520.1	40052167	40055293	serine--glyoxylate aminotransferase [Malus domestica]
FeCHS.016536.1	39330935	39334097	MaCHS.016559.1	40414725	40417887	transcription initiation factor TFIID subunit 15 isoform X1 [Morus notabilis]
FeCHS.016743.1	41492949	41495418	MaCHS.016747.1	43583953	43586421	LOW QUALITY PROTEIN: pre-mRNA-splicing factor 38 [Morus notabilis]
FeCHS.016514.1	38980607	38982171	MaCHS.016605.1	41244071	41245635	increased DNA methylation 2 [Morus notabilis]
FeCHS.016753.1	41690056	41698937	MaCHS.016733.1	43162392	43165857	hypothetical protein L484_003939 [Morus notabilis]
FeCHS.016504.1	38893673	38897022	MaCHS.016619.1	41329245	41332594	mevalonate kinase [Morus notabilis]
FeCHS.016718.1	41225435	41228838	MaCHS.016773.1	44010812	44017937	hypothetical protein L484_000948 [Morus notabilis]
FeCHS.016527.1	39131691	39132828	MaCHS.016569.1	40615055	40616192	E3 ubiquitin-protein ligase ATL6 [Morus notabilis]
FeCHS.016617.1	40200873	40203584	MaCHS.016477.1	39558139	39565563	uncharacterized protein LOC21387880 [Morus notabilis]
FeCHS.016758.1	41760059	41761187	MaCHS.016729.1	43049355	43050483	F-box/kelch-repeat protein At3g06240 [Morus notabilis]
FeCHS.016585.1	39780969	39782079	MaCHS.016510.1	39966849	39967959	putative B3 domain-containing protein At5g35780 [Morus notabilis]
FeCHS.016475.1	38696662	38700472	MaCHS.016646.1	41503763	41507574	polycomb group protein FERTILIZATION-INDEPENDENT ENDOSPERM [Morus notabilis]
FeCHS.016461.1	38453856	38461103	MaCHS.016662.1	41743350	41749549	sucrose nonfermenting 4-like protein isoform X1 [Morus notabilis]
FeCHS.016599.1	40017246	40018477	MaCHS.016496.1	39746128	39747359	hypothetical protein L484_001078 [Morus notabilis]
FeCHS.016588.1	39826237	39830108	MaCHS.016507.1	39918863	39922705	hydroxyproline O-arabinosyltransferase 3 [Morus notabilis]
FeCHS.016563.1	39610493	39611594	MaCHS.016534.1	40137159	40138260	putative B3 domain-containing protein At5g35780 [Morus notabilis]
FeCHS.016484.1	38742711	38744585	MaCHS.016636.1	41459627	41461501	probable microtubule-binding protein TANGLED [Morus notabilis]
FeCHS.016707.1	41045923	41047405	MaCHS.016796.1	44511623	44513108	heavy metal-associated isoprenylated plant protein 36, partial [Morus notabilis]
FeCHS.016745.1	41567139	41569353	MaCHS.016744.1	43437499	43439713	probable protein phosphatase 2C 34 [Morus notabilis]
FeCHS.016584.1	39765327	39768953	MaCHS.016511.1	39979978	39983605	probable magnesium transporter NIPA6 isoform X1 [Morus notabilis]
FeCHS.016528.1	39208925	39210366	MaCHS.016568.1	40538026	40539467	transcription factor bHLH94 [Morus notabilis]
FeCHS.016575.1	39690018	39691077	MaCHS.016521.1	40057699	40058758	F-box protein At4g18380 [Morus notabilis]
FeCHS.016537.1	39336872	39340077	MaCHS.016558.1	40408738	40411947	THUMP domain-containing protein 1 homolog, partial [Morus notabilis]
FeCHS.016482.1	38732202	38736051	MaCHS.016638.1	41468161	41472012	uncharacterized protein LOC21384785 [Morus notabilis]
FeCHS.016793.1	42103257	42104307	MaCHS.016836.1	44965529	44966579	nicotianamine synthase [Morus notabilis]
FeCHS.016690.1	40892909	40895533	MaCHS.016667.1	41901449	41903934	putative pectinesterase/pectinesterase inhibitor 28 [Morus notabilis]
FeCHS.016774.1	41898881	41900029	MaCHS.016821.1	44761280	44762872	Phospholipid/glycerol acyltransferase [Parasponia andersonii]
FeCHS.016558.1	39583998	39588082	MaCHS.016539.1	40160783	40164832	uncharacterized protein At2g37660, chloroplastic [Morus notabilis]
FeCHS.016801.1	42242190	42244650	MaCHS.016841.1	45104357	45106817	Putative pectinesterase 10 [Morus notabilis]
FeCHS.016559.1	39591249	39594749	MaCHS.016538.1	40154154	40157620	phytochromobilin:ferredoxin oxidoreductase, chloroplastic isoform X1 [Morus notabilis]
FeCHS.016726.1	41325868	41327215	MaCHS.016762.1	43833201	43834545	exonuclease DPD1, chloroplastic/mitochondrial [Morus notabilis]
FeCHS.016702.1	40985873	40990405	MaCHS.016802.1	44591501	44596050	ATP-dependent Clp protease proteolytic subunit-related protein 3, chloroplastic [Morus notabilis]
FeCHS.016651.1	40461094	40463321	MaCHS.016710.1	42874262	42876479	serine/threonine-protein phosphatase PP1 [Morus notabilis]
FeCHS.016491.1	38780982	38783285	MaCHS.016630.1	41420946	41423225	Mitochondrial carrier protein [Parasponia andersonii]
FeCHS.016786.1	42021450	42023448	MaCHS.016829.1	44883758	44885780	RNA pseudouridine synthase 1 [Morus notabilis]
FeCHS.016685.1	40816956	40819007	MaCHS.016670.1	41954881	41956932	uncharacterized protein LOC21385508 [Morus notabilis]
FeCHS.016757.1	41751232	41752186	MaCHS.016730.1	43064960	43065914	putative F-box/LRR-repeat/kelch-repeat protein At1g11620 [Morus notabilis]
FeCHS.016727.1	41328783	41337446	MaCHS.016761.1	43822910	43831626	syntaxin-43 [Morus notabilis]
FeCHS.016541.1	39385520	39389517	MaCHS.016554.1	40359410	40363409	uncharacterized protein LOC21386707 [Morus notabilis]
FeCHS.016804.1	42329587	42333073	MaCHS.016680.1	42208626	42210898	LOW QUALITY PROTEIN: laccase-17 [Morus notabilis]
FeCHS.016755.1	41702373	41703348	MaCHS.016732.1	43154156	43156947	Pectinesterase inhibitor domain containing protein [Parasponia andersonii]
FeCHS.016550.1	39505727	39507696	MaCHS.016546.1	40241180	40243149	BURP domain protein RD22-like [Morus notabilis]
FeCHS.016605.1	40081901	40082831	MaCHS.016491.1	39682272	39683202	B3 domain-containing protein At2g24670 [Morus notabilis]
FeCHS.016539.1	39357423	39361254	MaCHS.016556.1	40387660	40391492	uncharacterized protein LOC21384259 [Morus notabilis]
FeCHS.016522.1	39047677	39051159	MaCHS.016596.1	41174666	41178152	probable E3 ubiquitin-protein ligase LUL4 [Morus notabilis]
FeCHS.016695.1	40942478	40944879	MaCHS.016810.1	44667736	44670848	uncharacterized protein LOC21387431 [Morus notabilis]
FeCHS.016642.1	40422602	40425856	MaCHS.016720.1	42988072	42991320	bidirectional sugar transporter SWEET17 [Morus notabilis]
FeCHS.016591.1	39856521	39857427	MaCHS.016504.1	39891442	39892348	AT-hook motif nuclear-localized protein 28 [Morus notabilis]
FeCHS.016615.1	40185006	40188969	MaCHS.016480.1	39576822	39580752	rhodanese-like/PpiC domain-containing protein 12, chloroplastic [Morus notabilis]
FeCHS.016451.1	38299051	38300218	MaCHS.016581.1	40991749	40992917	psbP domain-containing protein 7, chloroplastic [Morus notabilis]
FeCHS.016652.1	40464265	40466506	MaCHS.016709.1	42871096	42873335	uncharacterized protein LOC21385167 isoform X1 [Morus notabilis]
FeCHS.016551.1	39559097	39560592	MaCHS.016545.1	40188255	40190007	BURP domain-containing protein 5-like [Morus notabilis]
FeCHS.016488.1	38760644	38764346	MaCHS.016633.1	41439860	41440819	hypothetical protein L484_000802 [Morus notabilis]
FeCHS.016676.1	40724868	40725717	MaCHS.016684.1	42458855	42459704	hypothetical protein VITISV_039740 [Vitis vinifera]
FeCHS.016492.1	38789147	38792694	MaCHS.016629.1	41411549	41415096	protein YIPF1 homolog [Quercus suber]
FeCHS.016601.1	40038772	40042780	MaCHS.016494.1	39721819	39725827	hypothetical protein L484_001487 [Morus notabilis]
FeCHS.016455.1	38340662	38341484	MaCHS.016585.1	41057412	41058234	protein SRC2 [Morus notabilis]
FeCHS.016666.1	40618767	40623740	MaCHS.016695.1	42610540	42615513	F-actin-capping protein subunit alpha [Parasponia andersonii]
FeCHS.016751.1	41659916	41661428	MaCHS.016738.1	43202601	43204113	F-box protein PP2-B15 [Morus notabilis]
FeCHS.016474.1	38693001	38695309	MaCHS.016647.1	41508927	41511234	GDSL esterase/lipase [Morus notabilis]
FeCHS.016794.1	42135484	42138350	MaCHS.016837.1	44998485	45000515	homeobox protein knotted-1-like 1 [Morus notabilis]
FeCHS.016672.1	40680304	40681918	MaCHS.016687.1	42532191	42551434	LOW QUALITY PROTEIN: luminal-binding protein 5 [Morus notabilis]
FeCHS.016515.1	38984099	38984879	MaCHS.016604.1	41241363	41242143	Nuclear transcription factor Y subunit C-3 [Morus notabilis]
FeCHS.016481.1	38729322	38731558	MaCHS.016639.1	41472656	41474892	chaperone protein dnaJ C76, chloroplastic isoform X2 [Morus notabilis]
FeCHS.016649.1	40452382	40453863	MaCHS.016712.1	42912588	42914058	bidirectional sugar transporter SWEET16 [Morus notabilis]
FeCHS.016659.1	40532656	40536157	MaCHS.016702.1	42717903	42720142	serine/arginine-rich splicing factor SR30 isoform X1 [Morus notabilis]
FeCHS.016704.1	41009179	41011438	MaCHS.016800.1	44556497	44558773	REF/SRPP-like protein At3g05500 [Morus notabilis]
FeCHS.016606.1	40084947	40085811	MaCHS.016490.1	39679301	39680165	uncharacterized protein LOC21386133 [Morus notabilis]
FeCHS.016540.1	39381687	39383617	MaCHS.016555.1	40365312	40367242	60S ribosomal protein L7-4 [Morus notabilis]
FeCHS.016602.1	40046152	40048636	MaCHS.016493.1	39715963	39718447	uncharacterized protein LOC21385087 [Morus notabilis]
FeCHS.016614.1	40178924	40179635	MaCHS.016481.1	39586160	39586871	putative B3 domain-containing protein At3g24850 [Morus notabilis]
FeCHS.016677.1	40726172	40726883	MaCHS.016683.1	42457689	42458400	Beta-galactosidase [Dorcoceras hygrometricum]
FeCHS.016749.1	41627327	41646978	MaCHS.016739.1	43257140	43317274	uncharacterized protein LOC21390696 [Morus notabilis]
FeCHS.016635.1	40374079	40377215	MaCHS.016460.1	39358279	39361415	ATP-dependent RNA helicase dhx8 [Morus notabilis]
FeCHS.016742.1	41491728	41492433	MaCHS.016748.1	43586933	43587635	hypothetical protein L484_004108 [Morus notabilis]
FeCHS.016763.1	41798583	41799246	MaCHS.016722.1	43004658	43005669	putative F-box protein At1g32420 [Morus notabilis]
FeCHS.016792.1	42094462	42095125	MaCHS.016835.1	44953670	44957396	uncharacterized protein LOC21389152 isoform X1 [Morus notabilis]
FeCHS.016513.1	38970707	38972582	MaCHS.016611.1	41254407	41255535	alpha-crystallin domain-containing protein 22.3 isoform X2 [Morus notabilis]
FeCHS.016644.1	40431969	40432755	MaCHS.016719.1	42943689	42944679	uncharacterized protein LOC21386598 [Morus notabilis]
FeCHS.016756.1	41747207	41747864	MaCHS.016731.1	43068749	43069916	F-box/kelch-repeat protein At3g23880 [Morus notabilis]
FeCHS.016736.1	41456305	41456956	MaCHS.016751.1	43658355	43659006	wall-associated receptor kinase-like 20 [Morus notabilis]
FeCHS.016655.1	40497542	40498922	MaCHS.016706.1	42794258	42795637	3-ketoacyl-CoA synthase 5 [Morus notabilis]
FeCHS.016533.1	39268401	39269555	MaCHS.016562.1	40479273	40480427	ycf20-like protein [Morus notabilis]
FeCHS.016597.1	39966449	39967073	MaCHS.016497.1	39797538	39798162	uncharacterized protein LOC21384398 [Morus notabilis]
FeCHS.016710.1	41089948	41093609	MaCHS.016785.1	44245199	44249320	zinc finger matrin-type protein 2 isoform X2 [Morus notabilis]
FeCHS.016489.1	38767296	38768007	MaCHS.016632.1	41436199	41436928	cyclin-P3-1 [Morus notabilis]
FeCHS.016692.1	40907318	40908486	MaCHS.016665.1	41869517	41871418	putative pectinesterase/pectinesterase inhibitor 41 [Morus notabilis]
FeCHS.016670.1	40663278	40663875	MaCHS.016690.1	42570382	42570979	hypothetical protein L484_002852 [Morus notabilis]
FeCHS.016500.1	38877627	38879233	MaCHS.016623.1	41347043	41348649	uncharacterized GPI-anchored protein At3g06035 [Morus notabilis]
FeCHS.016788.1	42035342	42036658	MaCHS.016831.1	44897662	44898978	uncharacterized protein LOC112094878, partial [Morus notabilis]
FeCHS.016752.1	41661978	41666179	MaCHS.016736.1	43197854	43198576	F-box protein PP2-B15 [Morus notabilis]
FeCHS.016609.1	40118216	40121924	MaCHS.016487.1	39643787	39647405	hypothetical protein GOBAR_AA18233 [Gossypium barbadense]
FeCHS.016628.1	40324383	40325467	MaCHS.016467.1	39410024	39411108	hypothetical protein L484_010101 [Morus notabilis]
FeCHS.016501.1	38879755	38880832	MaCHS.016622.1	41345442	41346521	hypothetical protein L484_002452 [Morus notabilis]
FeCHS.016778.1	41934089	41942795	MaCHS.016824.1	44796412	44805118	GTP-binding protein SAR1A [Morus notabilis]
FeCHS.016780.1	41946400	41948633	MaCHS.016825.1	44808705	44810933	GTP-binding protein SAR1A [Morus notabilis]
FeCHS.016773.1	41865172	41865947	MaCHS.016820.1	44727414	44728342	pentatricopeptide repeat-containing protein At1g56690, mitochondrial-like [Morus notabilis]
FeCHS.016573.1	39680001	39680574	MaCHS.016524.1	40068208	40068781	ribonuclease H, partial [Trifolium pratense]
FeCHS.016711.1	41094172	41097874	MaCHS.016784.1	44233775	44244616	probable protein disulfide-isomerase A6 isoform X1 [Morus notabilis]
FeCHS.016684.1	40814072	40816141	MaCHS.016671.1	41957750	41959822	60S ribosomal protein L18-2 [Morus notabilis]
FeCHS.016733.1	41423399	41426076	MaCHS.016755.1	43736986	43739832	single-stranded DNA-binding protein, mitochondrial isoform X2 [Morus notabilis]
FeCHS.016689.1	40878372	40882728	MaCHS.016668.1	41914236	41918581	transcription elongation factor B polypeptide 3 [Morus notabilis]
FeCHS.016571.1	39666173	39666728	MaCHS.016526.1	40082031	40082586	hypothetical protein L484_000656 [Morus notabilis]
FeCHS.016538.1	39341559	39342965	MaCHS.016557.1	40405963	40407371	ubiquitin-conjugating enzyme E2 20 [Morus notabilis]
FeCHS.016641.1	40414019	40417710	MaCHS.016721.1	42996069	42999753	malignant T-cell-amplified sequence 1 homolog [Morus notabilis]
FeCHS.016629.1	40343932	40347970	MaCHS.016465.1	39387525	39388308	Retrovirus-related Pol polyprotein from transposon TNT 1-94 [Vitis vinifera]
FeCHS.016523.1	39063725	39066252	MaCHS.016595.1	41159565	41162093	UDP-N-acetylglucosamine transferase subunit ALG13 homolog [Morus notabilis]
FeCHS.016791.1	42066062	42067847	MaCHS.016834.1	44928372	44930157	pentatricopeptide repeat-containing protein At1g09820 [Morus notabilis]
FeCHS.016705.1	41013917	41024731	MaCHS.016798.1	44545333	44553135	uncharacterized protein LOC21384715 [Morus notabilis]
FeCHS.016564.1	39636620	39637145	MaCHS.016533.1	40111618	40112143	hypothetical protein L484_002112 [Morus notabilis]
FeCHS.016686.1	40839537	40840065	MaCHS.016669.1	41944225	41944753	putative invertase inhibitor [Morus notabilis]
FeCHS.016446.1	38230421	38230949	MaCHS.016576.1	40929621	40930149	nuclear transcription factor Y subunit B-4-like [Morus notabilis]
FeCHS.016583.1	39759793	39762013	MaCHS.016512.1	39986919	39989140	mitochondrial fission 1 protein A [Morus notabilis]
FeCHS.016518.1	39017743	39020372	MaCHS.016600.1	41205869	41208496	signal peptidase complex subunit 3B [Morus notabilis]
FeCHS.016502.1	38886603	38889930	MaCHS.016621.1	41336337	41339664	NADPH-dependent aldehyde reductase 1, chloroplastic [Morus notabilis]
FeCHS.016696.1	40946858	40947656	MaCHS.016809.1	44665138	44665648	Retrovirus-related Pol polyprotein from transposon TNT 1-94, partial [Cajanus cajan]
FeCHS.016457.1	38374418	38375000	MaCHS.016589.1	41085803	41086319	protein SRC2 homolog [Morus notabilis]
FeCHS.016503.1	38890954	38892484	MaCHS.016620.1	41333319	41335313	NADPH-dependent aldehyde reductase 1, chloroplastic isoform X2 [Morus notabilis]
FeCHS.016595.1	39938280	39939984	MaCHS.016499.1	39824575	39826279	PREDICTED: E3 ubiquitin-protein ligase EL5-like [Juglans regia]
FeCHS.016600.1	40031018	40036343	MaCHS.016495.1	39728256	39733581	uncharacterized protein LOC110630833 [Manihot esculenta]
FeCHS.016574.1	39681064	39681541	MaCHS.016523.1	40067241	40067718	hypothetical protein L484_002120 [Morus notabilis]
FeCHS.016721.1	41262281	41263455	MaCHS.016769.1	43929263	43930437	dnaJ homolog subfamily B member 6 [Morus notabilis]
FeCHS.016723.1	41283227	41284218	MaCHS.016765.1	43887082	43888070	GATA transcription factor 16 [Morus notabilis]
FeCHS.016507.1	38919990	38923360	MaCHS.016617.1	41302903	41306756	uncharacterized protein LOC21386017 [Morus notabilis]
FeCHS.016769.1	41837442	41837901	MaCHS.016817.1	44699869	44700328	uncharacterized protein LOC112418994 [Medicago truncatula]
FeCHS.016618.1	40207235	40208078	MaCHS.016476.1	39531494	39532336	kirola [Morus notabilis]
FeCHS.016579.1	39734004	39737071	MaCHS.016516.1	40011802	40014869	None
FeCHS.016661.1	40558454	40559969	MaCHS.016700.1	42689316	42697299	translationally-controlled tumor protein homolog [Morus notabilis]
FeCHS.016669.1	40658015	40658565	MaCHS.016691.1	42575692	42576242	histone H2A.1 [Morus notabilis]
FeCHS.016497.1	38843357	38843798	MaCHS.016626.1	41382475	41382916	None
FeCHS.016654.1	40484853	40485291	MaCHS.016707.1	42815280	42815718	uncharacterized protein LOC21388412 [Morus notabilis]
FeCHS.016560.1	39605105	39605671	MaCHS.016537.1	40143060	40143626	DNA polymerase delta catalytic subunit-like [Morus notabilis]
FeCHS.016470.1	38645769	38647276	MaCHS.016651.1	41557071	41557518	F-box protein At1g55000 [Morus notabilis]
FeCHS.016709.1	41087433	41088670	MaCHS.016786.1	44253749	44255210	pentatricopeptide repeat-containing protein At1g09190 [Morus notabilis]
FeCHS.016730.1	41370261	41370777	MaCHS.016757.1	43798375	43799445	uncharacterized protein LOC21387634 [Morus notabilis]
FeCHS.016610.1	40129439	40131323	MaCHS.016486.1	39634411	39636456	pentatricopeptide repeat-containing protein At1g62350 [Morus notabilis]
FeCHS.016454.1	38327890	38328322	MaCHS.016584.1	41033288	41033933	hypothetical protein L484_006663 [Morus notabilis]
FeCHS.016565.1	39648458	39649067	MaCHS.016531.1	40099689	40100298	probable magnesium transporter NIPA6, partial [Morus notabilis]
FeCHS.016630.1	40354209	40354605	MaCHS.016463.1	39380889	39381285	None
FeCHS.016620.1	40232631	40233006	MaCHS.016474.1	39507225	39507600	splicing factor 3B subunit 6-like protein [Morus notabilis]
FeCHS.016656.1	40499908	40501021	MaCHS.016705.1	42792184	42793298	60S ribosomal protein L22-2 [Morus notabilis]
FeCHS.016508.1	38926923	38927322	MaCHS.016616.1	41298931	41299321	40S ribosomal protein S4-2 [Spatholobus suberectus]
FeCHS.016653.1	40473251	40474830	MaCHS.016708.1	42851440	42852953	LOW QUALITY PROTEIN: dormancy-associated protein homolog 3-like [Morus notabilis]
FeCHS.016728.1	41356984	41359539	MaCHS.016759.1	43809824	43810680	protein DEHYDRATION-INDUCED 19 homolog 3 [Morus notabilis]
FeCHS.016549.1	39481915	39482387	MaCHS.016547.1	40266551	40267023	hypothetical protein L484_001557 [Morus notabilis]
FeCHS.016526.1	39115207	39115743	MaCHS.016571.1	40632139	40632675	None
FeCHS.016668.1	40634406	40634772	MaCHS.016693.1	42599524	42599890	uncharacterized protein LOC109705509 [Ananas comosus]
FeCHS.016499.1	38874162	38875225	MaCHS.016624.1	41350513	41352111	uncharacterized protein LOC21386023 [Morus notabilis]
FeCHS.016645.1	40437093	40437459	MaCHS.016718.1	42939209	42939575	Putative F-box/kelch-repeat protein [Morus notabilis]
FeCHS.016706.1	41029949	41030309	MaCHS.016797.1	44528866	44529226	protein RALF-like 33 [Morus notabilis]
FeCHS.016770.1	41838009	41838363	MaCHS.016818.1	44700436	44700790	uncharacterized protein LOC112418994 [Medicago truncatula]
FeCHS.016646.1	40442686	40445315	MaCHS.016714.1	42923121	42923526	hypothetical protein L484_003057 [Morus notabilis]
FeCHS.016612.1	40160274	40160622	MaCHS.016483.1	39605100	39605448	hypothetical protein L484_001541 [Morus notabilis]
FeCHS.016556.1	39568059	39568407	MaCHS.016541.1	40180438	40180786	None
FeCHS.016529.1	39223493	39223832	MaCHS.016566.1	40525058	40525397	PREDICTED: uncharacterized protein LOC108987826 [Juglans regia]
FeCHS.016487.1	38756417	38756747	MaCHS.016634.1	41447465	41447795	None
FeCHS.016716.1	41196174	41196504	MaCHS.016776.1	44050538	44050868	uncharacterized protein LOC112092556 [Morus notabilis]
FeCHS.016632.1	40357421	40358462	MaCHS.016448.1	38990412	38991454	uncharacterized protein LOC21388769 [Morus notabilis]
FeCHS.016776.1	41918024	41919981	MaCHS.016822.1	44780397	44782354	uncharacterized protein LOC21387496 [Morus notabilis]
FeCHS.016675.1	40695654	40695996	MaCHS.016685.1	42497810	42498152	hypothetical protein L484_005692 [Morus notabilis]
FeCHS.016650.1	40456044	40456368	MaCHS.016711.1	42910083	42910407	hypothetical protein L484_003060 [Morus notabilis]
FeCHS.016647.1	40447695	40448022	MaCHS.016713.1	42917003	42918764	hypothetical protein L484_003058 [Morus notabilis]
FeCHS.016613.1	40167756	40168068	MaCHS.016482.1	39597655	39597967	hypothetical protein L484_001540 [Morus notabilis]
FeCHS.016561.1	39606992	39607304	MaCHS.016536.1	40141427	40141739	protein gamma response 1 [Morus notabilis]
FeCHS.016478.1	38718156	38718465	MaCHS.016642.1	41485735	41486044	DNA polymerase [Morus notabilis]
FeCHS.016781.1	41963311	41964438	MaCHS.016826.1	44825611	44826074	Universal stress protein A-like protein [Morus notabilis]
FeCHS.016572.1	39679472	39679778	MaCHS.016525.1	40069004	40069310	uncharacterized protein LOC113687483 [Coffea arabica]
FeCHS.016534.1	39278870	39279176	MaCHS.016561.1	40469651	40469957	hypothetical protein L484_003554 [Morus notabilis]
FeCHS.016496.1	38841743	38842861	MaCHS.016627.1	41383412	41384530	hypothetical protein L484_001166 [Morus notabilis]
FeCHS.016699.1	40948679	40948985	MaCHS.016808.1	44663520	44663931	Cysteine-rich RLK (receptor-like protein kinase) 8 [Dorcoceras hygrometricum]
FeCHS.016701.1	40958171	40958495	MaCHS.016804.1	44632521	44632842	None
FeCHS.016657.1	40505227	40508022	MaCHS.016704.1	42761141	42761480	uncharacterized protein LOC21388407 [Morus notabilis]
FeCHS.016724.1	41285139	41285511	MaCHS.016764.1	43885858	43886254	None
FeCHS.016636.1	40382026	40382611	MaCHS.016459.1	39352878	39353463	coiled-coil domain-containing protein 12-like [Morus notabilis]
FeCHS.016658.1	40511204	40512771	MaCHS.016703.1	42755509	42757070	uncharacterized protein LOC21388406 [Morus notabilis]
FeCHS.016700.1	40949236	40949536	MaCHS.016807.1	44662715	44663267	Retrovirus-related Pol polyprotein from transposon RE2 [Vitis vinifera]
FeCHS.016682.1	40795505	40795805	MaCHS.016672.1	41974941	41975247	uncharacterized protein LOC112092659 [Morus notabilis]
FeCHS.016619.1	40228896	40229330	MaCHS.016475.1	39510888	39511322	None
FeCHS.016798.1	42178295	42178610	MaCHS.016674.1	42078483	42078816	None
FeCHS.016772.1	41862349	41862619	MaCHS.016819.1	44724744	44725014	None
FeCHS.016694.1	40933751	40934679	MaCHS.016811.1	44674459	44674753	hypothetical protein L484_010818 [Morus notabilis]
FeCHS.016640.1	40390607	40392809	MaCHS.016457.1	39344426	39344945	TPA_inf: RNA-dependent RNA polymerase [Beta vulgaris mitovirus 1]
FeCHS.016746.1	41582618	41590771	MaCHS.016743.1	43405597	43406102	hypothetical protein L484_004103 [Morus notabilis]
FeCHS.016590.1	39846825	39847065	MaCHS.016505.1	39901859	39902099	hypothetical protein L484_000843 [Morus notabilis]
FeCHS.016437.1	38145231	38145708	MaCHS.016440.1	38919433	38919910	putative D-cysteine desulfhydrase 1, mitochondrial isoform X2 [Morus notabilis]
FeCHS.016777.1	41925397	41925622	MaCHS.016823.1	44787770	44787995	hypothetical protein L484_004117 [Morus notabilis]
FeCHS.016665.1	40617068	40617293	MaCHS.016696.1	42616987	42617212	None
FeCHS.016762.1	41789326	41790553	MaCHS.016723.1	43020351	43021138	uncharacterized protein LOC21390681 isoform X2 [Morus notabilis]
FeCHS.016638.1	40385604	40388735	MaCHS.016458.1	39348481	39348829	None
FeCHS.016767.1	41832933	41834157	MaCHS.016815.1	44696129	44696459	uncharacterized protein LOC112093681 [Morus notabilis]
FeCHS.016621.1	40237484	40237730	MaCHS.016473.1	39502052	39502812	RIN4, pathogenic type III effector avirulence factor Avr cleavage site [Trema orientale]
FeCHS.016546.1	39457689	39457854	MaCHS.016548.1	40291075	40291240	None
FeCHS.016761.1	41783003	41783255	MaCHS.016725.1	43027342	43027615	LOW QUALITY PROTEIN: F-box/LRR-repeat protein 3 [Morus notabilis]
FeCHS.016725.1	41305941	41306388	MaCHS.016763.1	43857414	43857633	hypothetical protein L484_006888 [Morus notabilis]
FeCHS.016566.1	39652241	39653368	MaCHS.016530.1	40095280	40095604	hypothetical protein L484_002111 [Morus notabilis]
FeCHS.016688.1	40859570	40862164	MaCHS.016663.1	41797097	41797424	protein ALP1-like [Quercus suber]
FeCHS.016766.1	41830361	41831054	MaCHS.016814.1	44692780	44695467	hypothetical protein L484_007271 [Morus notabilis]
FeCHS.016626.1	40300356	40301388	MaCHS.016469.1	39435012	39435330	hypothetical protein L484_004650 [Morus notabilis]
FeCHS.016510.1	38940361	38941375	MaCHS.016614.1	41284956	41285582	hypothetical protein CDL15_Pgr028372 [Punica granatum]
FeCHS.016578.1	39723997	39724243	MaCHS.016518.1	40022534	40024862	uncharacterized protein LOC21411612 [Morus notabilis]
FeCHS.016634.1	40370443	40371746	MaCHS.016461.1	39363651	39363813	coiled-coil domain-containing protein 12-like [Morus notabilis]
FeCHS.016662.1	40573144	40574164	MaCHS.016699.1	42679983	42680448	hypothetical protein PRUPE_6G123900 [Prunus persica]
