# Supplementary material for: Chromosome-level Genomes Reveal the Genetic Basis of Descending Dysploidy and Sex Determination in Morus Plants
Source: Genomics Proteomics Bioinformatics. 2022 Aug 30;20(6):1119–37. doi: 10.1016/j.gpb.2022.08.005 (PMC10225493; doi:10.1016/j.gpb.2022.08.005)
Supplement: Supplementary Table S10 [file mmc10.xlsx]

## Sheet: Table S12
Table S10 List and description of the mulberry accessions used in this study
ID	Sample name	Location (province)	Location (county)	Latitude	Longitude	Landraces (L)/improved cultivars(C)/Wild(W)	Source
mCHS1	Chuansang	Sichuan	Yingjing	29.8	102.85	W	this study
fCHS1	Chuansang	Sichuan	Yingjing	29.8	102.85	W	this study
fCHS4	Chuansang	Sichuan	Yingjing	29.8	102.85	W	this study
fCHS3	Chuansang	Sichuan	Yingjing	29.8	102.85	W	this study
mCHS3	Chuansang	Sichuan	Yingjing	29.8	102.85	W	this study
mCHS4	Chuansang	Sichuan	Yingjing	29.8	102.85	W	this study
mCHS2	Chuansang	Sichuan	Yingjing	29.8	102.85	W	this study
fCHS2	Chuansang	Sichuan	Yingjing	29.8	102.85	W	this study
DS	diansang	Yunan	Pingbian	22.68	103.67	W	this study
SLJ	shenlongjia	Hubei	Shenlongjia	31.75	110.64	W	this study
CH1	Chuan-1	Sichuan	Sichuan	30.67	104.06	W	this study
GL6	Ganlu-6	Sichuan	Ganlu	28.97	102.77	W	this study
TQ12	Tianquan-12	Sichuan	Tianquan	30.07	102.75	W	this study
CK3	Chengkou-3	chongqing	Chengkou	31.95	108.67	W	this study
PIS	Pisang	hubei	Hubei	30.3	109.47	W	this study
XJG	Xiaojiguan	Shandong	N/A	N/A	N/A	W	this study
JPZ	Cambodia	Cambodia	N/A	N/A	N/A	W	this study
A14	Pisang-2	Shanxi	Zhouzhi	34.92	108.22	W	[5]
A19	Pisang-1	Shanxi	Zhouzhi	34.92	108.22	W	[5]
MS9	Mengsang-9	Guizhou	Guizhou	N/A	N/A	W	this study
BSLN	Basailuona	Spain	Barcelona	41.18	2.06	W	this study
HS1	Huosang-1	Zhejiang	Zhejiang	30.26	120.19	L	this study
GM31	Guizhoumaosang-31	Guizhou	Guizhou	26.57	106.71	L	this study
J9	Yamasou -159	Japan	Tokyo	35.42	139.46	L	[5]
J27	Oubawase	Japan	Tokyo	35.42	139.46	L	[5]
J23	Ichibei	Japan	Fukushima	38	141	L	[5]
M21	Kousen	Japan	Yamanashi	35.41	139.44	L	[5]
J19	Shouji	Japan	Tokyo	35.42	139.46	L	[5]
B26	Shuangtou-Kenmochi	Japan	Tokyo	35.42	139.46	L	[5]
X8A	Yamasou -106	Japan	Tokyo	35.42	139.46	L	[5]
N15	Kairyou wase juumonji	Japan	Tokyo	35.42	139.46	L	[5]
J11	Kokusou-27	Japan	Tokyo	35.42	139.46	L	[5]
U4A	Ichinose	Japan	Yamanashi	35.41	139.44	unknown	[5]
K25	Kairyou nezumigaeshi	Japan	Kumamoto	32.8	132.7	L	[5]
C12	Shinichinose	Japan	Tokyo	35.42	139.46	L	[5]
XYZL	Xinyizhilai	Japan	N/A	N/A	N/A	C	this study
D20	Fengwei-Ichinose	Japan	Tokyo	35.42	139.46	mutated in China	[5]
L9	Fukusoumaru	Japan	Saitama	35.85	139.65	L	[5]
L12	Kasuga	Japan	Tokyo	35.42	139.46	L	[5]
W1A	Gunmaakagi	Japan	Saitama	35.85	139.65	unknown	[5]
W5A	Nezumigaeshi	Japan	Nagano	36.63	138.18	unknown	[5]
N21	Nezumigaeshi	Japan	Nagano	36.63	138.18	unknown	[5]
K14	Kenmochi	Japan	Tokyo	35.42	139.46	unknown	[5]
aA	Kenmochi	Japan	Tokyo	35.42	139.46	L	[5]
JCS	Jianchi	Japan	Japan	35.42	139.46	L	this study
GLJY	Gelujiya	Georgia	Georgia	41.68	44.88	L	this study
SL2	Sililanka-2	Sri Lanka	Sri Lanka	8	80	L	this study
SL1	Sililanka-1	Sri Lanka	Sri Lanka	8	80	L	this study
LJ109	Lunjiao-109	Guangdong	N/A	N/A	N/A	C	this study
D10	Dashi	Guangdong	N/A	N/A	N/A	C	this study
5801	Zhongsang-5801	Guangdong	N/A	N/A	N/A	C	this study
E26	Husang-192	Zhejiang	Hangzhou	30.26	120.19	L	this study
L24	Xiongyue-107	Jiangsu	Zhenjiang	32.2	119.44	L	[5]
I9	Boluosang	Hebei	Kuancheng	40.6	118.48	L	[5]
E20	Yu-54	Jiangsu	Zhenjiang	32.2	119.44	L	[5]
D13	Shaansang302	Shaanxi	Zhouzhi	34.92	108.22	C	[5]
K21	Shaansang869	Shaanxi	Zhouzhi	34.92	108.22	C	[5]
B20	Puxuan-1	Shaanxi	N/A	N/A	N/A	C	[5]
G12	Hongcangsang	Zhejiang	Hangzhou	30.63	120.57	L	[5]
I12	Husang-104	Zhejiang	Hangzhou	30.26	120.19	L	[5]
H29	Qinggansang	Zhejiang	Xinchang	29.49	120.89	L	[5]
G14	Xiang7920	Hunan	Changsha	28.21	113	L	[5]
L13	Henan-50	Henan	Nanzhao	33.49	112.4	L	[5]
F15	Yousang	Zhejiang	Yuhang	30.42	120.3	L	[5]
A21	Shansang305	Shaanxi	Zhouzhi	34.92	108.22	C	[5]
D22	Bansang	Shaanxi	Pingli	32.41	109.37	L	[5]
G17	Huosang	Zhejiang	Yuhangcangqianzhen	30.42	120.3	L	[5]
D30	Yasang	Anhui	Jinzhai	31.72	115.87	L	[5]
G9	Husang-60	Zhejiang	Hangzhou	30.26	120.19	L	[5]
F26	Husang-10	Jiangsu	Wuxi	31.57	120.29	L	[5]
F18	Husang-37	Jiangsu	Wuxi	31.57	120.29	L	[5]
L28	Jizhuasang	Shanxi	Yangcheng	35.84	112.38	L	[5]
A8A	Husang-26	Zhejiang	Hangzhou	30.26	120.19	L	[5]
CXS	Chaoxiansang	North Korea	N/A	N/A	N/A	L	this study
A3A	Heyebai	Zhejiang	Haining	30.53	120.68	L	[5]
D4A	Jiantouheyebai	Zhejiang	Deqing	30.53	120.08	L	[5]
B1A	Husang-103	Zhejiang	Haining	30.53	120.69	L	[5]
M22	Wukelan-1	Ukraine	N/A	N/A	N/A	L	[5]
N18	Shunchuanqiuyu	Korea	Shunchuang	39.42	125.93	L	[5]
K30	Liaosang-19	Liaoning	Fengcheng	40.65	122.18	L	[5]
C23	Longsang-2	Heilongjiang	Haerbin	45.75	126.63	L	[5]
D25	Longsang-1	Heilongjiang	Haerbin	45.75	126.63	L	[5]
B14	Mudanjiang	Heilongjiang	Mudanjiang	44.6	129.58	L	[5]
D19	Tiejia-1	Shaanxi	Zhouzhi	34.92	108.22	L	[5]
C11	Taiyangdao	Heilongjiang	Taiyangdao	45.8	126.55	L	[5]
F28	Cangxisang	Sichuan	Cangxi	31.75	105.96	L	[5]
H21	Langzhong-32	Sichuan	Langzhong	31.55	105.97	L	[5]
I14	Emeihuasang	Sichuan	Emeishan	29.36	103.5	L	[5]
G18	Jiange	Sichuan	Jiange	32.03	105.45	L	[5]
F25	Leshanbaipi	Sichuan	Leshan	29.57	103.77	L	[5]
F20	zhangyasang	Sichuan	Santai	31.1	105.06	L	[5]
H13	Tuosang	Sichuan	Leshan	29.57	103.77	L	[5]
G19	Huasang	Sichuan	Leshan	29.62	103.5	L	[5]
F12	Guapiaosang	Sichuan	Leshan	29.57	103.77	L	[5]
D26	Shaqi-1	Xinjiang	Hetian	37.12	79.94	L	[5]
B15	Luoshan-1	Xinjiang	Luopuxianyulongkashizhen	37.12	80.17	L	[5]
D28	Luohang-3	Xinjiang	Luopu	37.12	80.17	L	[5]
B9	Abai-1	Xinjiang	Wensuxianzhamutaixiang	41.29	80.24	L	[5]
A20	Chuizhisang	China	N/A	N/A	N/A	L	[5]
A17	Luohe-2	Xinjiang	Luopuxianpulaxiang	37.12	80.17	L	[5]
M27	Hetianbaisang	Xinjiang	Luopu	37.12	80.17	L	[5]
C27	Mocheng-2	Xinjiang	Hetian	37.12	79.94	L	[5]
B24	Luohang-5	Xinjiang	Luopuhanggui	37.12	80.17	L	[5]
B12	Luohang-2	Xinjiang	Luopu	37.12	80.17	L	[5]
N25	Weinan-1	Shaanxi	Weinan	34.52	109.5	L	[5]
AD8A	Qinbasang	Shaanxi	Ankang	32.68	109.02	L	[5]
J12	Xixiang-1	Shaanxi	Xixiang	33	107.77	L	[5]
K17	Liushui-1	Shaanxi	Ankang	32.68	109.02	L	[5]
C14	Hongzaoshen	Hebei	Dongguang	37.8	116.52	L	[5]
M12	Guanzhongbaitiao	Shaanxi	Zhouzhi	34.92	108.22	L	[5]
N24	Zhouzhi-2	Shaanxi	Zhouzhi	34.92	108.22	L	[5]
K28	Tiansang-2	Shaanxi	Zichang	37.16	109.65	L	[5]
AB8A	Liquan-1	Shaanxi	Liquan	34.48	108.43	L	[5]
D16	Cesha-1	Xinjiang	Luopu	37.12	79.94	L	[5]
T4A	Heigelu	Shanxi	Yangcheng	35.84	112.38	L	[5]
K18	Shaqi-1	Xijaing	Hetian	37.12	79.94	L	[5]
N17	Jinxuan-6	Shanxi	Yuncheng	35.03	110.97	L	[5]
L30	Heilvsang	Shanxi	Zezhou	35.52	112.83	L	[5]
T3A	Huanggelu	Shanxi	Yangcheng	35.84	112.38	L	[5]
A27	Wubusang	Shaanxi	Wubao	37.45	110.73	L	[5]
M28	Tiansang-1	Shaanxi	Zichang	37.16	109.65	L	[5]
B13	Tiansang	Shaanxi	Zichang	37.16	109.65	L	[5]
M15	Linxianlusang	Henan	Linxian	36.07	113.82	L	[5]
ZZB28	Zhenzhubai	Shandong	Linqing	36.8	115.7	C	this study
L10	Tangsang	China	N/A	N/A	N/A	L	[5]
B30	Dabaie	Hebei	Dongguang	37.8	116.52	L	[5]
C15	Xiaobaishen	Hebei	Dongguang	37.8	116.52	L	[5]
A18	Hongmishen	Hebei	Dongguang	37.8	116.52	L	[5]
N30	Shaosang	Henan	Zhenping	33.03	112.23	L	[5]
N9	Gemosang	Shanxi	Qinshui	35.67	112.15	L	[5]
L29	Hesang	Hebei	Kuancheng	40.6	118.48	L	[5]
A11	Shuangcheng	Heilongjiang	Shuangcheng	48.55	126.32	L	[5]
K16	Heizaoshen	Hebei	Dongguang	37.8	116.52	L	[5]
O9	Dabaitiao	Shandong	Linqu	36.5	118.53	L	[5]
M18	Lusang-6	Shandong	Tengxian	35.11	117.16	L	[5]
G15	Niujinsang	Hebei	Yuanshi	37.75	114.48	L	[5]
J13	Xiaowansang	Hebei	Shenxian	38.02	115.55	L	[5]
I19	Tiepasang	Hebei	Shenxian	38.02	115.56	L	[5]
N20	Jiaodongyousang	Shandong	Qixia	37.28	120.83	L	[5]
M30	Tiegansang	Shandong	Linqu	36.5	118.53	L	[5]
M9	Tieyezi	Shandong	Linqu	36.5	118.53	L	[5]
K27	Liyeda	Shandong	Linqu	36.5	118.53	L	[5]
L18	Youjiangdangdang	Shandong	Qixia	37.28	120.83	L	[5]
N16	Xuan-792	Shandong	Linqu	36.5	118.53	L	[5]
L21	Heilujiesang	Shandong	Linqu	36.5	118.53	L	[5]
I29	Jainzhizi	Shandong	Yantai	37.52	121.39	L	[5]
I27	Yangjiaowan	Shandong	Linqu	36.5	118.53	L	[5]
M29	Caisang	Shandong	N/A	N/A	N/A	L	[5]
L17	Heilucaisang	Shandong	Linqu	36.5	118.53	L	[5]
N14	Heilutou	Shandong	Linqu	36.5	118.53	L	[5]
L11	Xiaojiguan	Shandong	Linqu	36.5	118.53	L	[5]
L22	Dajiguan	Shandong	Linqu	36.5	118.53	L	[5]
M16	Huangxincaisang	Shandong	Linqu	36.5	118.53	L	[5]
K29	Wenxiesang	Shanxi	Zhouzhi	34.92	108.22	L	[5]
M11	Xiaobaitiao	Shandong	Linqu	36.5	118.53	L	[5]
N11	Huanglutou	Shandong	Linqu	36.5	118.53	L	[5]
H17	Qingpiwasang	Hubei	Macheng	31.17	115	L	[5]
J30	Wutongsang	Shandong	Linqu	36.5	118.53	L	[5]
C29	Jialing-16	Chongqing	Beibei	25.9	106.54	C	[5]
L27	Huanglusang	Hebei	Shenxian	38.02	115.56	L	[5]
G16	Zhaisang-1	Anhui	Jingxian	30.68	118.41	L	[5]
A22	Jiaqing-9	Chongqing	Chongqing	29.59	106.54	C	[5]
H28	Yixianhuanglu	Hebei	Yixian	39.35	115.49	L	[5]
M25	Dulusang	Shandong	Rushan	36.89	121.52	L	[5]
D2A	Dazhongsang	Zhejiang	Changxing	31.02	119.91	L	[5]
