# Supplementary material for: Chromosome-level Genomes Reveal the Genetic Basis of Descending Dysploidy and Sex Determination in Morus Plants
Source: Genomics Proteomics Bioinformatics. 2022 Aug 30;20(6):1119–37. doi: 10.1016/j.gpb.2022.08.005 (PMC10225493; doi:10.1016/j.gpb.2022.08.005)
Supplement: Supplementary Table S11 [file mmc11.xlsx]

## Sheet: Table S13
Table S11 Population analysis of BAM statistical results
Sample	Mapping_rate	Duplication	Insert_size	Mean_depth	3X	4X
I9	0.9943	NA	300	14.4014X	0.8004	0.7695
aA	0.9908	NA	232	15.7691X	0.8655	0.8469
K16	0.991	NA	315	16.9079X	0.8039	0.7779
H28	0.9745	NA	298	13.7897X	0.7695	0.7348
L24	0.9984	NA	313	18.6476X	0.8364	0.8177
I27	0.9942	NA	303	14.1199X	0.7844	0.753
K25	0.9976	NA	307	18.7979X	0.8313	0.8088
A18	0.9924	NA	303	21.2441X	0.8221	0.8048
U4A	0.9906	NA	236	16.6542X	0.8486	0.8312
G12	0.9944	NA	307	12.0482X	0.8046	0.7671
B26	0.9967	NA	306	15.9908X	0.8218	0.7932
A27	0.9942	NA	308	16.6673X	0.82	0.7979
Fca	0.4965	NA	198	3.165X	0.1306	0.1198
A8A	0.9921	NA	223	15.5255X	0.894	0.8779
B13	0.9932	NA	303	14.9897X	0.7993	0.7714
A14	0.9916	NA	304	16.8347X	0.8065	0.7736
C12	0.998	NA	302	16.4127X	0.8089	0.7791
D20	0.9964	NA	309	15.3636X	0.822	0.7953
M9	0.9978	NA	311	16.8216X	0.8243	0.8009
fCHS2	0.8623	NA	267	59.3073X	0.6869	0.6728
N17	0.9943	NA	306	11.8992X	0.7832	0.7474
GLJY	0.9888	NA	280	32.9997X	0.8692	0.8568
M18	0.9974	NA	295	12.0072X	0.7674	0.7279
L28	0.9975	NA	315	15.8411X	0.8667	0.8414
M27	0.9921	NA	303	14.2302X	0.7982	0.7678
K29	0.9879	NA	325	14.2068X	0.8032	0.7729
L11	0.9935	NA	307	25.6501X	0.8297	0.8127
K30	0.9937	NA	316	18.8361X	0.8236	0.8027
D19	0.9912	NA	307	17.3836X	0.8269	0.804
J13	0.9972	NA	301	15.958X	0.8005	0.7733
I14	0.991	NA	310	12.6514X	0.7757	0.7384
G16	0.9942	NA	313	18.914X	0.8261	0.8036
D28	0.9969	NA	312	12.0853X	0.7869	0.7531
F26	0.9987	NA	297	15.5152X	0.8553	0.8256
5801	0.9926	NA	321	69.2016X	0.882	0.8754
CXS	0.9967	NA	297	32.228X	0.9011	0.8917
C29	0.9826	NA	304	15.7859X	0.8155	0.7876
K21	0.9923	NA	312	17.3572X	0.8268	0.8029
mCHS3	0.8694	NA	266	66.9067X	0.6919	0.6782
AD8A	0.99	NA	243	16.8536X	0.8424	0.8253
B20	0.9945	NA	311	16.9722X	0.8385	0.8173
A21	0.9928	NA	310	18.4334X	0.8399	0.819
N15	0.998	NA	304	13.2147X	0.7947	0.7608
B1A	0.9887	NA	239	21.6681X	0.9071	0.8972
J19	0.9969	NA	310	17.964X	0.8157	0.79
L17	0.9924	NA	305	14.4646X	0.7945	0.7667
K18	0.9902	NA	300	15.8159X	0.7934	0.7661
M16	0.9904	NA	306	13.4192X	0.8023	0.7718
N24	0.9918	NA	310	13.9672X	0.7789	0.7442
JPZ	0.992	NA	279	27.207X	0.842	0.8239
K27	0.996	NA	316	15.5952X	0.8197	0.7947
I29	0.9942	NA	296	14.6546X	0.7933	0.7644
M25	0.9946	NA	307	14.1067X	0.8024	0.7736
F15	0.995	NA	303	18.7464X	0.8417	0.8216
J11	0.9979	NA	292	17.5787X	0.797	0.7672
H13	0.958	NA	300	14.4937X	0.7793	0.7473
G14	0.9949	NA	316	16.9732X	0.8296	0.8054
I12	0.9947	NA	284	13.6111X	0.7964	0.7624
PIS	0.9903	NA	288	28.5471X	0.8246	0.8043
D26	0.9923	NA	305	17.433X	0.8179	0.7982
C27	0.9935	NA	302	14.4348X	0.8001	0.7701
HS1	0.9958	NA	280	33.0149X	0.8723	0.8593
mCHS1	0.8424	NA	247	42.6286X	0.6898	0.6733
AB8A	0.9907	NA	227	20.6179X	0.8482	0.8349
CH1	0.9855	NA	284	26.9251X	0.8058	0.7827
Fmi	0.3851	NA	223	19.1034X	0.2174	0.2109
B15	0.9927	NA	310	18.44X	0.8152	0.7949
D13	0.9938	NA	307	11.6909X	0.7936	0.7545
C14	0.9915	NA	309	15.1337X	0.8025	0.7738
B24	0.9917	NA	301	20.7009X	0.8248	0.8059
O9	0.9912	NA	301	12.4501X	0.7793	0.7436
F20	0.9907	NA	306	17.6973X	0.8142	0.7914
D22	0.9909	NA	309	17.7817X	0.8543	0.8337
TQ12	0.989	NA	280	28.5601X	0.819	0.798
C23	0.9919	NA	308	12.896X	0.7922	0.756
T3A	0.9917	NA	245	15.4524X	0.844	0.825
fCHS4	0.866	NA	263	67.1456X	0.6887	0.6743
M29	0.9929	NA	302	15.3799X	0.7936	0.7649
GM31	0.9966	NA	289	32.6736X	0.871	0.8576
N11	0.9907	NA	307	11.0293X	0.7744	0.7344
M30	0.9936	NA	304	11.3948X	0.7792	0.7405
L13	0.994	NA	313	17.1086X	0.8373	0.8151
H17	0.9941	NA	296	12.5512X	0.7638	0.7237
K14	0.9953	NA	307	15.0436X	0.8059	0.7711
G18	0.9908	NA	306	17.4571X	0.8	0.7742
M12	0.9922	NA	301	11.7741X	0.7454	0.7043
SL1	0.9922	NA	291	32.5131X	0.8488	0.8361
F28	0.9865	NA	309	17.9113X	0.8167	0.7962
N20	0.9923	NA	323	11.0002X	0.7625	0.7209
L22	0.9923	NA	311	14.8308X	0.8191	0.7949
M21	0.9934	NA	302	15.0088X	0.7998	0.7664
LJ109	0.9714	NA	312	69.3285X	0.8802	0.8733
G9	0.997	NA	310	15.6635X	0.8471	0.8213
ZZB28	0.9391	NA	319	70.2617X	0.8727	0.8659
JCS	0.9964	NA	287	32.235X	0.8665	0.8528
A11	0.9976	NA	312	19.1672X	0.8255	0.8051
J9	0.9962	NA	308	19.7121X	0.8195	0.7956
A20	0.993	NA	310	18.3013X	0.8136	0.7938
K17	0.9912	NA	305	16.827X	0.8053	0.7794
M15	0.9971	NA	301	12.7954X	0.7915	0.7573
I19	0.9961	NA	302	16.0434X	0.7911	0.7638
N14	0.9937	NA	303	11.9079X	0.7774	0.7397
H29	0.9941	NA	304	14.695X	0.8054	0.7743
J27	0.9918	NA	305	18.0607X	0.802	0.7719
A19	0.9929	NA	301	13.8248X	0.7831	0.7433
D16	0.9979	NA	303	16.2377X	0.8105	0.7854
D25	0.9924	NA	305	15.8313X	0.8144	0.7874
H21	0.9914	NA	314	15.8605X	0.8057	0.7794
B9	0.9918	NA	302	14.8914X	0.8028	0.7757
D30	0.9982	NA	310	11.8143X	0.8119	0.7717
B14	0.9922	NA	308	17.5463X	0.8227	0.7987
N9	0.9933	NA	304	18.268X	0.8243	0.8038
E20	0.9986	NA	306	17.4819X	0.8254	0.8021
DS	0.8575	NA	308	60.2495X	0.6996	0.6857
XYZL	0.9921	NA	280	31.6891X	0.8574	0.8447
fCHS3	0.8608	NA	263	67.6773X	0.6898	0.6759
Fhi	0.3993	NA	190	7.8635X	0.1836	0.1764
N18	0.9938	NA	303	13.136X	0.7962	0.7648
M28	0.9915	NA	314	13.7559X	0.7892	0.757
D2A	0.9913	NA	248	17.8571X	0.8499	0.8344
L29	0.9941	NA	295	21.6853X	0.8329	0.8167
G17	0.998	NA	308	12.7788X	0.794	0.7596
M11	0.9921	NA	300	13.1134X	0.7936	0.7606
L30	0.9916	NA	307	19.8856X	0.834	0.8171
L12	0.9903	NA	310	13.569X	0.8123	0.779
F18	0.9989	NA	310	16.6013X	0.8681	0.8433
BSLN	0.9886	NA	287	27.2593X	0.8525	0.8381
L21	0.9922	NA	308	18.0467X	0.8278	0.8083
J23	0.9912	NA	295	21.3914X	0.8229	0.7994
mCHS4	0.8392	NA	266	59.0871X	0.6865	0.6721
L9	0.9982	NA	301	17.5022X	0.8271	0.8012
C11	0.9928	NA	308	19.365X	0.8304	0.8092
B30	0.9918	NA	314	18.3484X	0.8254	0.8053
B12	0.9915	NA	309	19.9523X	0.8309	0.8134
D10	0.9702	NA	317	69.7799X	0.8859	0.8793
A22	0.9912	NA	308	19.4301X	0.8362	0.8157
A3A	0.9952	NA	242	18.8892X	0.9031	0.8916
N16	0.9973	NA	298	14.2823X	0.7986	0.7688
fCHS1	0.846	NA	310	63.4868X	0.7013	0.6877
L18	0.9961	NA	302	15.3335X	0.8033	0.7761
K28	0.9929	NA	313	14.6051X	0.801	0.7747
N25	0.9902	NA	307	14.8336X	0.8067	0.7794
L27	0.9934	NA	304	15.2536X	0.8194	0.7927
J30	0.9924	NA	289	15.5828X	0.7508	0.7136
G15	0.9934	NA	314	14.3359X	0.7924	0.7628
J12	0.997	NA	314	13.9592X	0.7965	0.7658
L10	0.9924	NA	303	17.5086X	0.7958	0.7704
W5A	0.994	NA	243	19.0956X	0.8719	0.8567
E26	0.9985	NA	312	18.9443X	0.8443	0.8253
F25	0.9936	NA	305	15.4683X	0.8024	0.7754
mCHS2	0.8579	NA	271	63.9721X	0.6892	0.6752
GL6	0.9897	NA	287	32.623X	0.8265	0.808
A17	0.9972	NA	308	19.5534X	0.8149	0.7952
C15	0.9891	NA	306	16.9527X	0.817	0.7927
T4A	0.9935	NA	249	19.5799X	0.8521	0.8383
F12	0.9895	NA	308	17.8802X	0.811	0.784
XJG	0.9867	NA	283	27.8295X	0.828	0.8081
SLJ	0.9839	NA	306	68.3515X	0.8247	0.8134
W1A	0.9905	NA	241	17.7443X	0.8701	0.8552
D4A	0.9916	NA	251	19.5131X	0.906	0.8952
MS9	0.9892	NA	287	32.6742X	0.8543	0.8407
SL2	0.9947	NA	292	28.2369X	0.8446	0.8306
N30	0.9938	NA	308	13.8754X	0.7887	0.7566
G19	0.9923	NA	299	13.6523X	0.7853	0.7508
X8A	0.9929	NA	230	19.8861X	0.864	0.8503
M22	0.9936	NA	305	11.1658X	0.7697	0.7281
N21	0.997	NA	309	16.1865X	0.8304	0.8026
CK3	0.9904	NA	280	26.6987X	0.8128	0.791
