# Supplementary material for: Chromosome-level Genomes Reveal the Genetic Basis of Descending Dysploidy and Sex Determination in Morus Plants
Source: Genomics Proteomics Bioinformatics. 2022 Aug 30;20(6):1119–37. doi: 10.1016/j.gpb.2022.08.005 (PMC10225493; doi:10.1016/j.gpb.2022.08.005)
Supplement: Supplementary Table S12 [file mmc12.xlsx]

## Sheet: Table S14
Table S12 SNP statistical results
Sample	Single Nucleotide Polymorphisms (SNP)	Heterozygous ( HET)	FIX	REF_homology (REF_HOM)	missing (MISS)	singleton (SINGLE)
5801	2101022	1600028	500994	26731564	352991	19924
A11	1702366	1133200	569166	26922205	561006	12678
A14	4698022	4033493	664529	23692163	795392	174170
A17	1623214	977010	646204	26916568	645795	7696
A18	1540865	889673	651192	26892680	752032	3047
A19	4355729	3655177	700552	23792979	1036869	122463
A20	1560993	873557	687436	26946488	678096	7535
A21	1356901	1016323	340578	27438805	389871	664
A22	1855061	1425267	429794	26935575	394941	1082
A27	1636574	1050391	586183	26942709	606294	8195
A3A	954605	946791	7814	28164788	66184	313
A8A	939409	929083	10326	28166453	79715	367
AB8A	1679150	1122410	556740	26924684	581743	2854
AD8A	1610322	997997	612325	26906859	668396	15737
B12	1634149	1022912	611237	26982808	568620	8405
B13	1535241	922945	612296	26924280	726056	1305
B14	1782247	1330238	452009	26902545	500785	1327
B15	1628126	999218	628908	26931030	626421	1803
B1A	963883	956578	7305	28165915	55779	318
B20	1381126	1032375	348751	27341730	462721	1027
B24	1650208	1034979	615229	26927222	608147	11493
B26	2215586	1708650	506936	26424844	545147	46143
B30	1608167	1030355	577812	26984635	592775	6203
B9	1548353	908598	639755	26922299	714925	8794
BSLN	3292699	2668307	624392	25392682	500196	75754
C11	1828241	1382320	445921	26887743	469593	1320
C12	1789918	1264356	525562	26821931	573728	1957
C14	1596494	1025626	570868	26906776	682307	14525
C15	1602767	1026224	576543	27015649	567161	4261
C23	1645977	1181123	464854	26909347	630253	1131
C27	1762101	1248429	513672	26866604	556872	2994
C29	1758339	1316014	442325	26957640	469598	986
CH1	5971581	4584343	1387238	21755464	1458532	689869
CK3	5857264	4607873	1249391	21949230	1379083	755046
CXS	991449	984642	6807	28170299	23829	389
D10	2730565	2191250	539315	26082869	372143	72968
D13	1232795	868128	364667	27315901	636881	808
D16	1602095	1041798	560297	26977552	605930	17928
D19	1802893	1355081	447812	26900538	482146	1313
D20	1812563	1288394	524169	26849759	523255	1893
D22	1102120	875347	226773	27784424	299033	530
D25	1761501	1307925	453576	26902086	521990	1226
D26	1628205	1000046	628159	26932440	624932	1909
D28	1510253	873132	637121	26855683	819641	6553
D2A	1650975	1077912	573063	26926090	608512	1518
D30	987466	757200	230266	27776560	421551	610
D4A	958838	951451	7387	28171614	55125	326
DS	4196679	763882	3432797	18575940	6412958	73895
E20	1240484	804435	436049	27425878	519215	2890
E26	1119771	888413	231358	27700560	365246	3427
F12	1823877	1300658	523219	26796466	565234	3890
F15	1364965	1024896	340069	27438878	381734	618
F18	922783	899927	22856	28198214	64580	471
F20	1663057	995465	667592	26820940	701580	8624
F25	1638566	990780	647786	26814208	732803	7231
F26	905409	877259	28150	28184563	95605	520
F28	1678398	1066794	611604	26882603	624576	12732
Fca	1678140	80185	1597955	2552649	24954788	37241
Fhi	1819415	94395	1725020	2768438	24597724	45445
Fmi	1915894	172241	1743653	2987237	24282446	100596
G12	1242004	890267	351737	27416131	527442	695
G14	1322145	977567	344578	27427567	435865	698
G15	1556237	954976	601261	26876326	753014	8660
G16	1812435	1376299	436136	26938481	434661	933
G17	957157	700457	256700	27507211	721209	590
G18	1644311	997482	646829	26778310	762956	12769
G19	1694216	1158132	536084	26771164	720197	2728
G9	1111645	908180	203465	27802091	271841	581
GL6	6104852	4855169	1249683	21827748	1252977	812797
GLJY	2906174	2600794	305380	25903949	375454	75071
GM31	3110825	2765947	344878	25832231	242521	16026
H13	1596048	937739	658309	26733724	855805	8317
H17	1577074	1122421	454653	26788473	820030	1058
H21	1646977	1020929	626048	26852132	686468	13343
H28	1531193	939451	591742	26785317	869067	971
H29	1286884	940410	346474	27375166	523527	704
HS1	3118122	2773670	344452	25825906	241549	14695
I12	1267540	918468	349072	27348873	569164	735
I14	1555257	928313	626944	26791564	838756	11197
I19	1577718	986154	591564	26916769	691090	4504
I27	1534939	948901	586038	26890682	759956	1204
I29	1546875	959447	587428	26913451	725251	1210
I9	1282552	864729	417823	27280545	622480	3103
J11	1972586	1494904	477682	26518115	694876	7504
J12	1596290	1023700	572590	26881528	707759	14578
J13	1581615	1011746	569869	26955529	648433	3953
J19	2172216	1642975	529241	26416209	597152	28555
J23	2841489	2173568	667921	25627836	716252	72707
J27	2680130	2045492	634638	25721002	784445	60354
J30	1612043	1171423	440620	26517169	1056365	961
J9	2696891	2041080	655811	25825056	663630	54530
JCS	2872712	2565510	307202	25933539	379326	8861
JPZ	4841335	4011453	829882	23614163	730079	320797
K14	2533838	2189639	344199	25974563	677176	5501
K16	1589615	1028604	561011	26968540	627422	9200
K17	1612291	1017081	595210	26921264	652022	13159
K18	1598925	1007101	591824	26882816	703836	18318
K21	1368046	1017636	350410	27331899	485632	969
K25	2080610	1636161	444449	26600119	504848	13303
K27	1694008	1182566	511442	26976618	514951	1803
K28	1600393	1024009	576384	26927318	657866	1755
K29	1544335	974103	570232	27024923	616319	1194
K30	1640605	1063990	576615	26954202	590770	1693
L10	1595977	1018741	577236	26913152	676448	7073
L11	1645186	1064265	580921	26996861	543530	1777
L12	1608707	1310676	298031	27030179	546691	11255
L13	1329640	986753	342887	27440902	415035	687
L17	1578998	997164	581834	26936447	670132	1280
L18	1575758	988317	587441	26940944	668875	5955
L21	1641628	1056424	585204	26985495	558454	990
L22	1619994	1054742	565252	27019489	546094	1148
L24	1108872	824180	284692	27483084	593621	2972
L27	1771505	1331550	439955	26959627	454445	1164
L28	921722	899400	22322	28197798	66057	484
L29	1618124	1017461	600663	26981921	585532	9425
L30	1678332	1083979	594353	26954228	553017	11124
L9	1721522	1426340	295182	26974023	490032	12988
LJ109	2767653	2195090	572563	25967764	450160	75131
M11	1557199	973287	583912	26952923	675455	4259
M12	1487077	909623	577454	26693166	1005334	15081
M15	1564221	985019	579202	26921483	699873	13110
M16	1548167	977865	570302	27033676	603734	1134
M18	1453099	856360	596739	26890885	841593	6562
M21	2048222	1556701	491521	26494990	642365	25733
M22	1466994	886270	580724	26869491	849092	1347
M25	1589973	995299	594674	26918764	676840	1091
M27	1754038	1239852	514186	26865342	566197	2843
M28	1504479	891303	613176	26901451	779647	1208
M29	1563431	971273	592158	26930482	691664	3892
M30	1479985	920173	559812	26959853	745739	5726
M9	1740193	1233274	506919	26965174	480210	2187
MS9	3532753	2862683	670070	25146761	506063	414516
N11	1444904	815949	628955	26906276	834397	2909
N14	1478213	890589	587624	26930027	777337	1131
N15	1757316	1248600	508716	26735867	692394	8499
N16	1562775	996599	566176	26962137	660665	6337
N17	1493167	881871	611296	26909360	783050	7909
N18	1557035	974081	582954	26930796	697746	1482
N20	1457530	883357	574173	26868673	859374	6349
N21	2179054	1873344	305710	26543698	462825	5878
N24	1536760	948704	588056	26878227	770590	12945
N25	1632602	1042759	589843	26928016	624959	14423
N30	1551164	962880	588284	26872475	761938	11206
N9	1649101	1089539	559562	26976928	559548	8160
O9	1488357	879174	609183	26883550	813670	7818
PIS	5948917	4788488	1160429	21998269	1238391	716348
SL1	2871913	2072683	799230	25560832	752832	77932
SL2	2615247	1881537	733710	25829853	740477	54479
SLJ	4331589	1624678	2706911	22604287	2249701	340124
T3A	1623821	1056478	567343	26959789	601967	8174
T4A	1612591	1024656	587935	26929364	643622	11080
TQ12	5986371	4743717	1242654	21867484	1331722	774689
U4A	1948638	1507066	441572	26719622	517317	8460
W1A	1889322	1616650	272672	26883677	412578	29583
W5A	2254734	1975158	279576	26531791	399052	8688
X8A	2012389	1565431	446958	26661852	511336	17208
XJG	5137871	3956285	1181586	22999702	1048004	563176
XYZL	1965583	1453230	512353	26821891	398103	2772
ZZB28	1694421	1082430	611991	26990779	500377	13043
aA	2692254	2392914	299340	26011882	481441	7332
fCHS1	4219383	806307	3413076	18559854	6406340	6984
fCHS2	4195984	809376	3386608	18423221	6566372	7238
fCHS3	4221445	827009	3394436	18489728	6474404	8087
fCHS4	4216680	825124	3391556	18491829	6477068	7300
mCHS1	4216070	849753	3366317	18631830	6337677	17361
mCHS2	4203777	819218	3384559	18439951	6541849	6402
mCHS3	4225118	838505	3386613	18465740	6494719	7290
mCHS4	4209467	827027	3382440	18423580	6552530	8276
