# Supplementary material for: Chromosome-level Genomes Reveal the Genetic Basis of Descending Dysploidy and Sex Determination in Morus Plants
Source: Genomics Proteomics Bioinformatics. 2022 Aug 30;20(6):1119–37. doi: 10.1016/j.gpb.2022.08.005 (PMC10225493; doi:10.1016/j.gpb.2022.08.005)
Supplement: Supplementary Table S14 [file mmc14.xlsx]

## Sheet: Table S16
Table S14 Nucleotide diversity of different groups
CHS (chuansang mulberry)	WD (wild mulberry)	JP (Japan mulberry)	GD (guangdong mulberry)	HU (Hu mulberry)	NH (non-Hu mulberry)
0.00214752	0.00337365	0.00156388	0.00205879	0.000764117	0.00125012
0.00228661	0.00317298	0.00160632	0.00237007	0.000820994	0.00137279
0.00270893	0.00345356	0.00171362	0.00242473	0.000824282	0.00141386
0.00175179	0.00530441	0.00205837	0.00284335	0.000518343	0.00120057
0.00122457	0.00498298	0.00184872	0.00232484	0.000466659	0.00101865
0.00101823	0.00504502	0.00190032	0.00278343	0.000295028	0.000919223
0.000524112	0.00399065	0.0014138	0.00230694	0.000199187	0.00075059
0.00173167	0.00418114	0.00115067	0.00334209	0.000287573	0.000852409
0.00492564	0.00531165	0.00106978	0.00335203	0.000373573	0.00133487
0.00542822	0.00585295	0.000991292	0.00298723	0.000234941	0.001491
0.00253268	0.00751011	0.00189226	0.00344685	0.000114204	0.00274942
0.00198422	0.00611697	0.00172817	0.00290318	0.000158933	0.00276589
0.00319333	0.00580298	0.00126866	0.00231769	0.000207408	0.00263491
0.0033859	0.00607743	0.00173592	0.00393773	0.000728759	0.00244653
0.00342425	0.00626383	0.00181107	0.00396619	0.000682417	0.0019231
0.00109409	0.0071879	0.00261646	0.00397496	0.000857997	0.00207122
0.00253066	0.00998637	0.00355604	0.00480676	0.000731867	0.00269198
0.0071876	0.0144969	0.00530177	0.00646362	0.001047	0.00425043
0.00679119	0.0150501	0.00730836	0.00904809	0.00211432	0.00668596
0.00494133	0.0161184	0.00727069	0.00773977	0.00185134	0.00602955
0.00167669	0.0137768	0.00626163	0.00686458	0.00171705	0.00402534
0.000936386	0.012307	0.0059166	0.00641136	0.00201042	0.00315697
0.000411629	0.0107445	0.0054191	0.00589404	0.0028931	0.00370061
0.000450524	0.0114093	0.00437287	0.00368671	0.00270411	0.00321791
0.000967424	0.0138235	0.00550516	0.00410681	0.00348207	0.00437984
0.00135209	0.0112829	0.00526373	0.00366831	0.00344711	0.00411647
0.000845699	0.00680708	0.00384693	0.00354453	0.00257386	0.003264
0.00227736	0.0103724	0.00612758	0.00527289	0.0043205	0.00534798
0.00234658	0.0128577	0.00710417	0.0062531	0.00486459	0.00646199
0.00135562	0.0124439	0.00598093	0.00511377	0.00354886	0.00497889
0.000983529	0.0133902	0.00595456	0.00481478	0.00229435	0.0045065
0.00257465	0.0170443	0.00620056	0.00354485	0.00138866	0.00347817
0.00234701	0.0154257	0.00590463	0.00230944	0.00124404	0.00304621
0.000695463	0.0141863	0.00686514	0.00380271	0.00344906	0.00369161
0.000846846	0.0167523	0.00870081	0.00514831	0.0042016	0.00503317
0.00122817	0.0170269	0.00889798	0.00660173	0.0046213	0.00618391
0.00180424	0.0146866	0.00677905	0.00479635	0.00266626	0.00490539
0.00348562	0.0168015	0.006782	0.00491514	0.0035115	0.00517204
0.00341837	0.0175982	0.00666875	0.00408563	0.00328699	0.00497055
0.0034132	0.0191694	0.00762421	0.00631802	0.00289648	0.00662149
0.00120028	0.0166486	0.0062006	0.00600443	0.0011796	0.00554405
0.00163205	0.0163649	0.00653032	0.00584716	0.00161509	0.00534901
0.0017105	0.0185624	0.00722038	0.00649357	0.00265723	0.00494471
0.00158459	0.017286	0.00715782	0.00761112	0.00387796	0.00607821
0.0015678	0.0112752	0.00511468	0.00499357	0.00312561	0.00457334
0.00132761	0.0109213	0.00571153	0.00328573	0.00242218	0.00384432
0.00146795	0.0136111	0.00533077	0.00348567	0.0016301	0.00363221
0.00151189	0.0145281	0.00454732	0.00353257	0.00102488	0.00348955
0.00600195	0.0108186	0.00259577	0.00253435	0.000885674	0.00263128
0.00674974	0.00918431	0.00244298	0.00182607	0.000909471	0.00258164
0.00520822	0.0100453	0.00246321	0.00129733	0.00100189	0.00244114
0.00207172	0.0134538	0.00368117	0.00252676	0.000763743	0.00298594
0.00260228	0.0158235	0.00546259	0.00545965	0.000756516	0.00369924
0.00289785	0.0167851	0.00566216	0.00548365	0.000743972	0.00388369
0.00169664	0.0117977	0.00451725	0.003472	0.000765528	0.00287595
0.000736315	0.00733937	0.00285556	0.00212667	0.000689675	0.00186273
0.000984098	0.00855399	0.00238322	0.00173733	0.000577981	0.0014651
0.00117904	0.0129667	0.002835	0.000888	0.000642543	0.00158254
0.00136296	0.0110035	0.00246384	0.001348	0.00123095	0.00214765
0.000763232	0.0111956	0.00326471	0.001844	0.00150237	0.00294504
0.00164122	0.0162301	0.00632048	0.00388681	0.00148134	0.00396528
0.00163686	0.0138061	0.00576754	0.00344966	0.000983988	0.00316502
0.00102434	0.00663075	0.00301861	0.00294295	0.000817205	0.00179493
7.3863e-05	0.00285246	0.00148962	0.00121867	0.000495455	0.0007317
9.4659e-05	0.00337992	0.00151269	0.00124	0.000531604	0.000786208
0.000200855	0.00608577	0.00281274	0.00182667	0.000727104	0.00137089
0.000875949	0.0136589	0.00512939	0.00251603	0.00200891	0.0033503
0.0010573	0.0161797	0.00683941	0.0041322	0.00311548	0.00476464
0.000645694	0.0124438	0.00690089	0.00717346	0.00426168	0.00510015
0.00168958	0.0153366	0.00813115	0.0088526	0.00438603	0.00626576
0.00261037	0.0168892	0.00831927	0.0112019	0.00396182	0.00892093
0.00437944	0.0201989	0.00876084	0.0132396	0.00562082	0.00801229
0.00360403	0.0156503	0.00677195	0.0106514	0.00591107	0.00449902
0.00330145	0.0130495	0.00679437	0.0083133	0.00610424	0.00298972
0.00260722	0.0137264	0.00900742	0.0087834	0.00654573	0.00507209
0.00306218	0.0144081	0.0089186	0.00906343	0.00624608	0.00495107
0.00142286	0.00823787	0.00405987	0.00487078	0.0030882	0.00217589
0.00232748	0.00820429	0.00324357	0.00466834	0.00222065	0.00114035
0.00274958	0.00899985	0.00502938	0.00629477	0.00256365	0.00267236
0.00285989	0.0134118	0.00751733	0.00895165	0.00339881	0.00474581
0.0024016	0.0117977	0.00737163	0.00868427	0.00283881	0.00451891
0.00119166	0.0123224	0.00925855	0.0107205	0.00433057	0.00611746
0.00288909	0.0136069	0.008844	0.0104065	0.00440566	0.00638391
0.00517221	0.0159439	0.00783418	0.00988084	0.00420325	0.0063607
0.00584635	0.0148924	0.00606605	0.00993293	0.00257021	0.00644218
0.00363324	0.0163669	0.00544838	0.0100183	0.0024996	0.00571819
0.00492739	0.0172415	0.00748509	0.0116274	0.00222378	0.00614607
0.00445472	0.011101	0.00680735	0.00973932	0.00222273	0.00534946
0.00338765	0.0146996	0.00789125	0.0112699	0.00141208	0.00649975
0.00148601	0.0138568	0.00636695	0.00899448	0.000579015	0.00515586
0.00098745	0.00902469	0.004337	0.00531626	0.000351815	0.00338872
0.000950872	0.00502644	0.0020247	0.00255134	0.000110638	0.00183464
0.00111534	0.00371486	0.00124305	0.00166237	0.000128393	0.00102308
0.00125497	0.00390954	0.00151889	0.00220209	0.000277228	0.00131635
0.000521892	0.00175191	0.00102988	0.00166959	0.000196041	0.00102974
5.59493e-05	0.00121626	0.000636005	0.000878784	5.45114e-05	0.000665334
0.000188373	0.00223116	0.00129351	0.00185087	8.40123e-05	0.0013537
0.000555852	0.00459847	0.00232317	0.00355034	0.000207661	0.00222329
0.00164614	0.00623917	0.00303168	0.0045758	0.000457113	0.00279396
0.00171525	0.00681226	0.00376105	0.00547786	0.000524004	0.00356506
0.00123215	0.00638806	0.00368981	0.00519867	0.000289129	0.00379633
0.000883569	0.00522051	0.00275637	0.00408427	0.000232287	0.00284097
0.00109909	0.00347913	0.00119512	0.00186995	0.000352874	0.00102293
0.000779585	0.00197439	0.000733488	0.00113789	0.000314998	0.000355918
0.00176286	0.00699801	0.00130934	0.00189336	0.00053397	0.00198127
0.00298599	0.00997912	0.00200247	0.00248443	0.000844043	0.00275699
0.00444515	0.0119565	0.00210683	0.0028829	0.000641225	0.00285737
0.00436976	0.00942608	0.00270077	0.00380547	0.00030191	0.00232787
0.00227931	0.0088779	0.00309905	0.00430707	0.00018201	0.00228661
0.00156671	0.0116504	0.00501291	0.00503073	0.000425172	0.00373575
0.000499014	0.00965224	0.00431449	0.00335067	0.000635029	0.00350633
0.00042065	0.00876761	0.0044863	0.00353867	0.00137408	0.00412025
0.000841848	0.00720528	0.00477707	0.00495634	0.00143613	0.00400492
0.00102891	0.00643191	0.00368216	0.00377092	0.000434541	0.0027835
0.000718442	0.00543235	0.00269921	0.00220282	0.000228574	0.00162895
0.00108876	0.0082427	0.00429324	0.003304	0.00129159	0.00300631
0.00115578	0.0128724	0.00718545	0.00663067	0.00274679	0.00539505
0.000748772	0.0135244	0.00750706	0.00773019	0.00272497	0.00585004
0.000672563	0.00810086	0.00477406	0.00533097	0.00166653	0.00406103
0.00105069	0.00742033	0.00396496	0.00509637	0.000607103	0.00337351
0.00177218	0.00768338	0.00378413	0.00471529	0.000406687	0.00311958
0.00169221	0.00718594	0.00297305	0.00353197	0.000292759	0.00250147
0.000958178	0.00494043	0.00199456	0.00264962	0.000148221	0.00157153
0.000345828	0.00237384	0.00123703	0.00156302	0.000327387	0.000692232
0.000196216	0.00252312	0.001719	0.00214546	0.000756224	0.00123162
0.000384613	0.00436024	0.00255683	0.00302977	0.000777859	0.00177882
0.000519969	0.00434773	0.00202832	0.00227886	9.51944e-05	0.00088373
0.000576004	0.00365065	0.00190068	0.00203467	0.000135529	0.000768425
0.00088962	0.0037749	0.00192638	0.00191067	0.000132895	0.000785601
0.000771853	0.00359454	0.00173872	0.00196133	0.000150134	0.00104635
0.000586084	0.00277423	0.00150034	0.00154933	0.000197125	0.00112337
0.000573397	0.00299218	0.00151248	0.00145867	0.000190941	0.00105429
0.000824361	0.0032706	0.00185138	0.00166533	0.000233469	0.00117237
0.000706893	0.00272047	0.00140785	0.001292	0.000135486	0.000757689
0.00043891	0.00286369	0.00124877	0.00111779	9.76253e-05	0.00054912
0.000608863	0.00312288	0.00126434	0.00128209	8.23642e-05	0.00052255
0.0010419	0.00427584	0.00164398	0.00228676	0.000116038	0.000905135
0.00177629	0.0072576	0.00194539	0.00360745	0.000139911	0.00155137
0.00163289	0.00701535	0.00201868	0.00348533	0.000327245	0.00193735
0.000807995	0.00638556	0.00187954	0.00337733	0.000502177	0.0025192
0.00162048	0.0063126	0.00179447	0.00323212	0.000474394	0.00268819
0.00126075	0.00546255	0.00144999	0.00264013	0.000203724	0.00216243
0.00097546	0.00299353	0.0013573	0.0018534	6.69407e-05	0.0013468
0.00264955	0.00687936	0.00386367	0.00613675	0.000320854	0.00384756
0.00263306	0.00834664	0.00459609	0.00750839	0.000351615	0.0047106
0.00145535	0.00644387	0.00358348	0.00562454	0.000336275	0.00397613
0.000366578	0.00500891	0.00261221	0.00491828	0.00039491	0.00324761
0.000351396	0.00298165	0.00159988	0.0030564	0.000370486	0.00199714
6.27736e-05	0.00161873	0.00108241	0.00159702	0.000359751	0.00100651
0.00179058	0.0079659	0.00485071	0.00688693	0.000805883	0.00441342
0.00231245	0.0145175	0.00757203	0.0115787	0.000890344	0.00708107
0.0019288	0.0102981	0.00465776	0.00752632	0.000572177	0.00474416
0.000940955	0.00602337	0.00269565	0.00411371	0.000211364	0.00307879
0.000807874	0.00661472	0.00318128	0.00414176	0.000151434	0.00269616
0.000860692	0.0100206	0.00467072	0.00587541	0.000316779	0.00301465
0.0010414	0.0122829	0.00546776	0.00652862	0.00119306	0.00331613
0.000754164	0.00767635	0.00328789	0.00382303	0.00115275	0.00215365
0.000465805	0.00397186	0.00192101	0.00194814	0.000132601	0.000836232
0.000479125	0.00420495	0.00214267	0.00226179	0.000247403	0.00106505
0.00203712	0.00606689	0.00295553	0.00360357	0.000519897	0.00220816
0.00231938	0.00750765	0.00385557	0.00488538	0.00151511	0.00305611
0.00314674	0.0144009	0.00767098	0.00952022	0.00307671	0.00599666
0.00179539	0.0176859	0.00947348	0.0115001	0.00442847	0.00708033
0.0029119	0.0165946	0.00902314	0.0104757	0.00422069	0.00702832
0.00327558	0.0135401	0.007286	0.00831543	0.00313636	0.00556139
0.00200256	0.0128404	0.00744715	0.00890231	0.00285981	0.00564855
0.00211771	0.0149901	0.00926929	0.0109716	0.00286324	0.00729514
0.00266788	0.0169166	0.00937379	0.0103756	0.00214432	0.00747413
0.00221697	0.0110433	0.00590438	0.00667263	0.000756179	0.0049239
0.00156629	0.00639617	0.00380705	0.00435768	0.000864924	0.00322275
0.000747901	0.00614098	0.00413202	0.00365297	0.00100646	0.00339077
0.00136285	0.00602742	0.0035432	0.00308242	0.000993063	0.0028062
0.001781	0.00501745	0.00259423	0.00343495	0.000954595	0.00191796
0.00185819	0.00569113	0.002821	0.0047257	0.000764369	0.00211395
0.00123824	0.00429562	0.0020391	0.00364133	0.000479056	0.00162787
0.000629671	0.00425072	0.00165536	0.00339201	0.00025463	0.00196179
0.000744215	0.00396118	0.00166775	0.00252491	0.00031071	0.0019388
0.000720993	0.00302205	0.00138737	0.00196971	0.000310291	0.00153122
0.000607369	0.00338167	0.00199654	0.00224005	0.000433719	0.00185143
0.000899953	0.00388709	0.00217438	0.00269632	0.000508575	0.00184297
0.000957455	0.00340669	0.00189175	0.00244432	0.000440095	0.00171458
0.0018376	0.00420833	0.00192059	0.00266218	0.00055962	0.00184275
0.00192536	0.0046388	0.00207863	0.00281936	0.000478852	0.00227518
0.00109585	0.00583762	0.00249401	0.00299144	0.000358646	0.00233676
0.00108011	0.00621505	0.00324861	0.00369222	0.000517281	0.00247412
0.000419984	0.00540812	0.00285206	0.00326149	0.000563884	0.00185983
0.000573127	0.0026606	0.00148326	0.00189737	0.000412885	0.000898949
0.000877758	0.0041332	0.00235299	0.00355473	0.00116776	0.00129075
0.00125449	0.00648755	0.00383784	0.00578624	0.00188474	0.00249133
0.00103138	0.00495243	0.00333467	0.00462567	0.00152392	0.0023777
0.00126392	0.00385806	0.00247003	0.00350962	0.000958264	0.00213844
0.000727771	0.00656109	0.00240169	0.00298306	0.000769886	0.00158389
0.000590313	0.00905531	0.00327139	0.00416562	0.000684325	0.00227547
0.000795607	0.0096208	0.00362337	0.0047263	0.00147503	0.00283377
0.000754106	0.00553954	0.00278678	0.00390798	0.00137718	0.00267293
0.000467849	0.00286957	0.00172381	0.00221795	0.00107198	0.00145002
0.000715212	0.00444378	0.00193636	0.00252867	0.000395716	0.00121356
0.000650108	0.00591936	0.00224419	0.00277513	0.000399157	0.00141064
0.00115862	0.00548383	0.00224132	0.00267639	0.000612058	0.00165644
0.000973994	0.00621454	0.0022291	0.002988	0.00117389	0.00183024
0.000703373	0.00459416	0.00159241	0.00213067	0.00082166	0.00113803
0.00072049	0.00494634	0.00140856	0.00202533	0.000532188	0.00106515
0.00208213	0.00456748	0.00144675	0.00210667	0.000219043	0.00133495
0.00207101	0.00689386	0.0024485	0.00377487	0.000879776	0.00238017
0.000476673	0.00384553	0.00152479	0.0024268	0.000672719	0.00132649
0.000347225	0.00181626	0.00083181	0.00128533	0.000276674	0.000442415
0.00115302	0.0024042	0.000880761	0.00168667	0.000110637	0.000151386
0.00166442	0.00503851	0.00152777	0.00343733	0.000210516	0.000219184
0.0016318	0.0050848	0.00142955	0.00325867	0.000258542	0.000349302
0.000617455	0.00216282	0.000854334	0.00102667	0.000353647	0.000443649
0.000875152	0.00327856	0.00138604	0.00123487	0.000699826	0.000892021
0.00174171	0.0073066	0.00214374	0.00164831	0.00105812	0.00144249
0.00178428	0.00870155	0.0027717	0.00276685	0.000849477	0.00167361
0.00155895	0.010974	0.00375875	0.00420541	0.000564943	0.00195458
0.000505895	0.0075569	0.00342725	0.00380667	0.000394137	0.0016216
0.000137147	0.00326955	0.00160273	0.001636	0.000143561	0.000766677
0.00031451	0.00151685	0.000622903	0.000600065	0.00017412	0.000428271
0.000489149	0.00414274	0.00148559	0.000899071	0.00035879	0.00100799
0.000696632	0.0046018	0.00179857	0.00119261	0.000478972	0.00109356
0.000574993	0.00442068	0.00114985	0.000892172	0.000236096	0.000842071
0.000816938	0.00509873	0.00100481	0.00110547	0.000320808	0.000873594
0.000731015	0.00782474	0.0032707	0.0035963	0.000433686	0.00216443
0.000438919	0.00788374	0.00398242	0.00459027	0.000536463	0.00252881
0.00114391	0.00906408	0.00567941	0.0055638	0.00115076	0.0028165
0.00123924	0.0116689	0.00685402	0.00684607	0.00222791	0.00393308
0.00314046	0.0132991	0.00857469	0.00836143	0.00268434	0.00529809
0.0033297	0.0123659	0.00747897	0.00781752	0.00214908	0.00562916
0.00256899	0.012745	0.00720202	0.00863553	0.00264954	0.00646523
0.00293727	0.0135381	0.00793611	0.0105653	0.00253466	0.0070311
0.00328672	0.0165405	0.00908314	0.0120683	0.00236794	0.00693471
0.00452805	0.0169297	0.00795542	0.0100907	0.00155219	0.00526702
0.00229911	0.0106053	0.004104	0.00421936	0.000852405	0.00206851
0.0020527	0.00712495	0.00336277	0.00303072	0.00085293	0.0022948
0.00124306	0.00589297	0.00330123	0.00280053	0.000852378	0.00263716
0.00161012	0.0068194	0.00368506	0.00237245	0.00078284	0.00261908
0.00510414	0.00838343	0.00403877	0.00100625	0.000705044	0.00235764
0.00483579	0.00827665	0.00408016	0.00118126	0.000600952	0.00249961
0.00160505	0.00437347	0.0028068	0.00206188	0.000323969	0.00175324
0.00163425	0.00552622	0.00363087	0.00343524	0.000386163	0.00242006
0.0014416	0.00585202	0.00351785	0.00389752	0.000492727	0.002558
0.000763569	0.00441644	0.00245726	0.00306141	0.000373323	0.00195034
0.000992575	0.00570035	0.00240727	0.00309522	0.000308943	0.00188158
0.00156804	0.00572451	0.00262424	0.0033979	0.000168374	0.00214277
0.00336505	0.0121399	0.00725178	0.00909776	0.000567565	0.00666411
0.0044734	0.0158657	0.00908295	0.0104473	0.000696106	0.00828306
0.00308933	0.0138787	0.00775212	0.0068365	0.000655687	0.00580278
0.00102637	0.0069081	0.00439039	0.0033115	0.000610646	0.00285336
0.000997225	0.00596537	0.00380403	0.00428775	0.000617969	0.00300309
0.00106503	0.00577591	0.00304187	0.00552253	0.000617148	0.00278649
0.000570564	0.00448557	0.00226348	0.00418138	0.00047503	0.00200777
0.000329678	0.00385227	0.00231376	0.00346129	0.000437125	0.00193241
0.000301558	0.0028513	0.00165692	0.00229549	0.000254885	0.00135976
0.000348091	0.00378709	0.00192562	0.00146781	0.000702749	0.00139767
0.000679318	0.00540599	0.00264025	0.00215718	0.00148411	0.00191297
0.00126377	0.00697333	0.00365781	0.00359234	0.00195335	0.00260684
0.00227088	0.00648978	0.00353095	0.00391151	0.00153108	0.00278709
0.00244088	0.00765044	0.00388351	0.00466738	0.00171513	0.00359768
0.00141602	0.00610537	0.00264711	0.00352963	0.000931856	0.00271969
0.00114572	0.0064381	0.00195809	0.00275503	0.000783185	0.00225968
0.000858113	0.00724977	0.0022745	0.00346979	0.000955488	0.00261318
0.00101869	0.00658306	0.00240787	0.00330972	0.000838819	0.00263238
0.0027636	0.00718216	0.00314915	0.00543984	0.000934782	0.0020725
0.00295599	0.00732336	0.00301019	0.00535692	0.000842172	0.00153536
0.00278377	0.00713848	0.00308854	0.005563	0.000600464	0.00117607
0.000670855	0.00405495	0.00330764	0.00413531	0.0012132	0.00185018
0.000475844	0.00523543	0.00411816	0.00504816	0.00116526	0.00262331
0.000625179	0.00544127	0.00388907	0.005011	0.00103513	0.00277093
0.00124938	0.00460094	0.00285977	0.00412835	0.00048531	0.0018301
0.00198375	0.00660659	0.00435949	0.00550757	0.00110801	0.0027819
0.00298161	0.00855521	0.00575363	0.00726499	0.00171523	0.00386556
0.00290904	0.0073107	0.00479096	0.00602218	0.00174127	0.00334377
0.0030197	0.00832485	0.0051021	0.00717359	0.00238607	0.00388701
0.00279012	0.00851212	0.00473806	0.00660178	0.00238217	0.00332204
0.00138581	0.00569059	0.00302246	0.0046349	0.00166888	0.00195772
0.00132101	0.00475362	0.00259742	0.00329848	0.00099824	0.00164698
0.00125698	0.00681542	0.00358005	0.00473444	0.00105747	0.00246309
0.00123507	0.00692624	0.0037386	0.00532125	0.000924259	0.00284495
0.00117499	0.00844972	0.00547946	0.00691338	0.00189839	0.00426607
0.00167747	0.0118673	0.00685389	0.00779159	0.00274391	0.00540784
0.00107147	0.0122231	0.00738663	0.00888651	0.00449152	0.00590753
0.000954012	0.0121047	0.00742296	0.00861467	0.00451371	0.00600127
0.000925811	0.0143007	0.00934726	0.0111795	0.00590416	0.00718104
0.00107527	0.0140338	0.00825337	0.00950064	0.00501255	0.00615319
0.00116014	0.0137496	0.00810275	0.00963262	0.00426538	0.00577437
0.000818087	0.0116384	0.00638741	0.00786558	0.00230661	0.00435898
0.000609536	0.0110609	0.00639427	0.0080872	0.00244603	0.00475547
0.000495222	0.00884365	0.0050626	0.00557214	0.0029979	0.00435438
0.00198086	0.0101212	0.0063412	0.00760591	0.00406212	0.00562928
0.00520216	0.00999693	0.00725064	0.00921252	0.00316395	0.00587262
0.00586722	0.00902513	0.00701257	0.00904766	0.00249921	0.00536431
0.00485012	0.00806624	0.00644286	0.00721319	0.00189528	0.00494121
0.00360984	0.0129812	0.00889897	0.00971938	0.00292248	0.00776274
0.00453164	0.0176557	0.0117848	0.0132048	0.00400512	0.0104956
0.00584505	0.0168058	0.0100023	0.0120821	0.00461951	0.00905231
0.00548525	0.016544	0.00965324	0.0121389	0.00391303	0.00869751
0.00110282	0.0164524	0.00963103	0.0114514	0.00450596	0.00898471
0.00181437	0.0135077	0.0082667	0.00900844	0.00375692	0.00747417
0.00128041	0.00625767	0.00412434	0.0044291	0.00247944	0.00370493
0.000661331	0.00331433	0.00217145	0.0027935	0.000945578	0.00209165
0.000559356	0.00394543	0.00279165	0.00334965	0.00120194	0.00266762
0.000932015	0.0039337	0.0027227	0.00307937	0.0012116	0.00262493
0.000754255	0.00227656	0.0010013	0.00128437	0.000437903	0.00115705
0.00199818	0.00562452	0.00243227	0.00471035	0.00184312	0.00312465
0.0027529	0.00808198	0.00342442	0.00715596	0.00234921	0.00441049
0.0016427	0.00681121	0.00322864	0.00616263	0.00168763	0.00398587
0.0012978	0.00644747	0.00299673	0.00531376	0.00109084	0.00335645
0.000961425	0.00457575	0.00215786	0.00339407	0.000360733	0.00236015
0.000120654	0.00228926	0.00107987	0.00148018	0.00014524	0.00133619
0.00023007	0.00270562	0.00137756	0.00237512	0.000534253	0.00150123
0.000214392	0.0037012	0.00219992	0.00299975	0.00100928	0.00184263
0.000518593	0.00369032	0.00230328	0.00295707	0.000911267	0.00201077
0.00149302	0.00391558	0.00182196	0.00251221	0.000548314	0.00159421
0.00142835	0.00583179	0.00280365	0.00408968	0.00102526	0.00276833
0.000599662	0.00371594	0.00208602	0.00257749	0.000933674	0.00203475
0.000666207	0.00189355	0.00113056	0.00165473	0.00035039	0.00084051
0.00183304	0.00448232	0.0022617	0.00332416	0.000432558	0.00134973
0.00181167	0.00417824	0.00215256	0.00321356	0.000486093	0.00131296
0.00114198	0.00474197	0.00259284	0.00467128	0.000738642	0.00261713
0.00196902	0.0069926	0.00413993	0.00682766	0.000988358	0.0039629
0.00155017	0.00544486	0.00323837	0.00503678	0.000621391	0.00298398
0.000356716	0.00232868	0.00126559	0.0015829	0.000310024	0.00104085
0.000393229	0.00260462	0.0015447	0.00194606	0.000514326	0.00130331
0.000851681	0.00545369	0.0030321	0.00380003	0.000954286	0.00272667
0.0018476	0.00747947	0.00409029	0.00502018	0.000869194	0.00348719
0.00202677	0.0111931	0.0052566	0.00821743	0.00109246	0.00506629
0.000730217	0.0085061	0.00319545	0.0057774	0.000680538	0.00366691
0.000680948	0.00736779	0.00258525	0.00397776	0.000402453	0.00265885
0.000563859	0.00364406	0.00119078	0.00122122	8.5462e-05	0.000950217
0.000402769	0.0025419	0.00148224	0.00202439	0.000123214	0.0013351
0.000188132	0.00403709	0.00239143	0.00339993	0.000276805	0.00251418
0.00138558	0.00949779	0.0056814	0.00635208	0.00231106	0.00558919
0.0018432	0.00823213	0.00493404	0.00503188	0.00237816	0.00444039
0.00160299	0.00493375	0.0026231	0.00247171	0.00163215	0.00223939
0.000961479	0.0015217	0.000849313	0.000881551	0.000564498	0.000533156
0.000263682	0.00109194	0.000805948	0.00107882	0.000301082	0.000652328
0.000564642	0.00346186	0.00247883	0.00263789	0.000745983	0.00200081
0.000565153	0.00354955	0.00239697	0.00258962	0.000569642	0.00193604
0.0008165	0.00205058	0.00119907	0.00130003	0.000270907	0.00091559
0.0007957	0.00165822	0.00094394	0.00143351	0.000259527	0.000685123
0.000911507	0.00189043	0.00124597	0.00179755	0.000373078	0.000719104
0.00260079	0.00685024	0.00398675	0.00726805	0.00150666	0.00329418
0.00466352	0.00937517	0.0062492	0.00899648	0.00315329	0.00535083
0.00464814	0.00862702	0.0059468	0.008159	0.00344594	0.00468916
0.00148481	0.00562949	0.0040502	0.00415793	0.00134031	0.00285906
0.00330162	0.00866565	0.00500358	0.00590057	0.00133397	0.00368941
0.00306966	0.00851656	0.00475098	0.00596745	0.00148639	0.00360637
0.0028343	0.00869969	0.00455537	0.00659169	0.00190938	0.0038668
0.000452133	0.0061218	0.00390714	0.0062023	0.00170743	0.00378723
0.000358073	0.00753077	0.0046489	0.00705126	0.0024194	0.0044076
0.000760359	0.0063071	0.0042523	0.00564728	0.00234713	0.00393455
0.000769104	0.00739443	0.00466453	0.0054748	0.00157343	0.0046001
0.00276509	0.0100069	0.00557319	0.00683908	0.00189116	0.00644421
0.00216406	0.00672195	0.00361429	0.00479495	0.00138923	0.00451619
0.000890655	0.00442255	0.00228134	0.00326016	0.000859444	0.00224712
0.000317424	0.00821594	0.00461569	0.00615763	0.0024327	0.00515016
0.000898826	0.0134041	0.00702738	0.00915788	0.00352489	0.00743621
0.0013994	0.0148258	0.00789807	0.00987064	0.00289164	0.0080835
0.00246198	0.0180971	0.00766434	0.0108267	0.00206436	0.00793705
0.00259037	0.0190532	0.00822619	0.010379	0.00294702	0.00790791
0.00274891	0.0152221	0.00733421	0.00852518	0.00329646	0.00598958
0.00232621	0.0125937	0.00651987	0.00731824	0.0030196	0.00567309
0.00394378	0.0125413	0.00614502	0.00691258	0.00194887	0.00645959
0.00411714	0.0128694	0.00624295	0.00670048	0.00155781	0.00618391
0.00249087	0.00948656	0.00478607	0.0051537	0.00116794	0.0046457
0.00109338	0.00887856	0.00372921	0.00513929	0.001082	0.00321353
0.00156878	0.0134974	0.00613653	0.00891106	0.00237234	0.00551352
0.00216705	0.0172302	0.00828173	0.0117235	0.00312054	0.00657093
0.00120886	0.015124	0.00663055	0.00936281	0.0027796	0.0048654
0.00167686	0.0148143	0.00692114	0.00905757	0.00319121	0.00466833
0.00160524	0.0152359	0.00754029	0.00919061	0.00317457	0.00548341
0.00121835	0.0153622	0.00850167	0.00989	0.00381943	0.00607901
0.000499146	0.0112588	0.00589553	0.00692954	0.00213305	0.00417856
0.000414187	0.00504952	0.00281569	0.00350249	0.00106355	0.00197774
0.000397562	0.00618078	0.00431553	0.00247314	0.00294359	0.00294884
0.000668112	0.0100991	0.00640748	0.00490296	0.00401662	0.00461367
0.000428805	0.0106536	0.00677638	0.00515519	0.00422169	0.0049299
0.000806839	0.00635953	0.00415068	0.00376642	0.00158948	0.0030158
0.000745934	0.0039269	0.00272652	0.00290461	0.00109324	0.00210051
0.00148528	0.00457497	0.00331069	0.00384884	0.0012572	0.00270593
0.00117374	0.00546631	0.00425568	0.00515172	0.00193316	0.00337668
0.000748711	0.00970354	0.00656098	0.00793095	0.00372034	0.00526192
0.000974773	0.0133173	0.00797234	0.00976246	0.00505732	0.00692128
0.00080064	0.01091	0.00580952	0.00760637	0.00385892	0.00502332
0.000936782	0.00916564	0.0053064	0.00749957	0.0028419	0.00455947
0.000967502	0.00933244	0.00569306	0.00827512	0.00281265	0.00510436
0.000710729	0.00950524	0.00583632	0.00771282	0.00332192	0.0055301
0.000781575	0.0171075	0.00923029	0.0116747	0.00549495	0.00931464
0.000780126	0.01817	0.00844684	0.010896	0.00485934	0.00929298
0.000787317	0.0140416	0.0065739	0.00793895	0.00416041	0.00706524
0.00111764	0.0126538	0.00676769	0.00755116	0.00427148	0.00643474
0.00147377	0.0160465	0.0104398	0.00693239	0.0071745	0.00690227
0.00153158	0.0169304	0.0103292	0.00674954	0.00593487	0.00595776
0.0011293	0.0137794	0.00799767	0.0058034	0.00380892	0.00474832
0.00111459	0.0153222	0.00838223	0.0061114	0.00314665	0.00517622
0.0011724	0.0139322	0.00790714	0.00535087	0.00277214	0.00502837
0.00157229	0.0148018	0.00830037	0.00637311	0.00305587	0.00545234
0.0042203	0.0163682	0.00972062	0.00930214	0.00393527	0.00655588
0.00440814	0.0163384	0.0104717	0.0104253	0.00538662	0.00726768
0.00189739	0.0134524	0.00919417	0.00882484	0.00626055	0.00721034
0.00173287	0.0129304	0.00867532	0.00939037	0.00523898	0.00644758
0.000496698	0.0130797	0.00764318	0.00902444	0.00342515	0.00530866
0.00322588	0.0170403	0.00869136	0.0107033	0.00248268	0.00683159
0.00357645	0.0188505	0.0100994	0.0108896	0.00239281	0.00781726
0.00266254	0.0164908	0.00870615	0.00760822	0.00278947	0.00620354
0.00137389	0.0120922	0.0067971	0.0058162	0.00297897	0.00428276
0.000938965	0.0107703	0.0058495	0.00609916	0.00266214	0.00371958
0.00120433	0.0116548	0.00629743	0.00754544	0.00271984	0.00404473
0.00117682	0.0121079	0.00697854	0.00834277	0.00390296	0.00480636
0.000923701	0.0138492	0.0068891	0.00647714	0.00341005	0.0043462
0.00260234	0.0184012	0.00811913	0.00542598	0.00283613	0.0051209
0.00313651	0.0198802	0.0095625	0.00537128	0.00205232	0.00504581
0.00441773	0.0202146	0.0104905	0.00742094	0.00359077	0.00613628
0.00459876	0.0188357	0.0110101	0.0101532	0.00446331	0.00782773
0.00387477	0.015452	0.00959754	0.00925839	0.00449829	0.00711899
0.00111033	0.0122997	0.00765941	0.00759227	0.0035227	0.00552472
0.000758956	0.010402	0.00623864	0.00586246	0.00268561	0.00418999
0.00103948	0.0140349	0.00830295	0.00660762	0.00289189	0.00526234
0.0015927	0.0168154	0.00889746	0.00826993	0.00314227	0.00655538
0.00205831	0.0221589	0.011277	0.0113608	0.00254034	0.00773342
0.00256392	0.0232495	0.0113013	0.0116443	0.0011488	0.00741283
0.00246618	0.0203252	0.0111288	0.0120208	0.00195685	0.00759241
0.00120015	0.0163711	0.0105475	0.0118042	0.0036124	0.00848253
0.00091393	0.0145705	0.00873286	0.0108763	0.00421515	0.00712837
0.00113923	0.011469	0.0071405	0.00886369	0.00332014	0.00560695
0.000790446	0.00553607	0.00342809	0.00453696	0.00171669	0.0026166
0.000955098	0.00302936	0.00187375	0.00236735	0.00118517	0.00117677
0.000768513	0.00327818	0.00240044	0.00291666	0.00153312	0.00170865
0.000709719	0.00217288	0.00162514	0.00198545	0.000990267	0.00120721
0.00106673	0.00325384	0.00176217	0.00208186	0.00104464	0.0012653
0.00109903	0.00509625	0.00223616	0.0027873	0.00176093	0.00175628
0.000487669	0.0109192	0.00579987	0.00734105	0.00367869	0.00480307
0.00106638	0.0155578	0.00780145	0.00869942	0.00436717	0.00498441
0.00123873	0.0141508	0.00645436	0.00747104	0.0039439	0.00380933
0.00205966	0.012371	0.00560615	0.00726826	0.00349533	0.00308583
0.00319738	0.0168992	0.00747589	0.00843233	0.00286607	0.00413586
0.00251435	0.0125181	0.00526277	0.00545085	0.00126878	0.00272608
0.00101701	0.00558328	0.00208149	0.00216501	0.000396604	0.00129984
0.000186835	0.00301007	0.00147138	0.00154222	0.000742348	0.000983214
0.000121837	0.00408192	0.00206431	0.00256944	0.00121021	0.00139165
0.000136652	0.00422225	0.00214641	0.00301502	0.00133797	0.00165368
0.000121875	0.00344318	0.00161362	0.00242991	0.000997438	0.00125724
0.000611649	0.00250115	0.00109168	0.00200084	0.000390687	0.0011028
0.00109242	0.00342196	0.00169041	0.00278217	0.000752105	0.00175826
0.00290248	0.00545284	0.00203472	0.003393	0.000803353	0.00196169
0.00253825	0.00513014	0.00177177	0.00298294	0.000714598	0.00156046
0.000804457	0.00356406	0.00176532	0.00263142	0.00102964	0.0014923
0.000908821	0.00353765	0.00184754	0.0025661	0.00122325	0.0016813
0.000438967	0.00132386	0.000702703	0.000940023	0.000454406	0.000655981
0.000268159	0.00258822	0.00141479	0.000958931	0.00051208	0.000806975
0.000453721	0.00349061	0.00185756	0.00157112	0.000622981	0.000963462
0.00288418	0.00684437	0.00487707	0.00419036	0.00193879	0.00184142
0.00254506	0.00686044	0.00509677	0.00606993	0.00197259	0.00238108
0.00164703	0.00729701	0.00497448	0.00600669	0.00163216	0.00257185
0.000199234	0.00470125	0.0030074	0.00379132	0.000802573	0.00192664
0.000312091	0.00501036	0.00313108	0.0034996	0.00104683	0.00195295
0.000483367	0.00513291	0.00324164	0.00416998	0.00122267	0.00226533
0.0022204	0.00685072	0.00402349	0.00542342	0.00164217	0.00297178
0.00224413	0.00583299	0.0034412	0.0048564	0.00156504	0.0025734
0.000794098	0.00447701	0.00229967	0.00356881	0.00101686	0.00193408
0.000495227	0.0027936	0.00119032	0.00177835	0.000567162	0.00106353
0.000518257	0.00260185	0.00138831	0.00170192	0.000698963	0.00120657
0.000229051	0.00140025	0.000791152	0.000988095	0.000440234	0.000742631
0.00045277	0.00201732	0.00121299	0.00165485	0.000790124	0.00122494
0.00131341	0.00276483	0.00160393	0.00227219	0.00103722	0.00142068
0.00135639	0.00532862	0.00341688	0.00509934	0.00282342	0.00362049
0.00164358	0.0121541	0.00906634	0.0117737	0.00795073	0.0091083
0.00126417	0.0151308	0.0112822	0.0139862	0.00970925	0.0115006
0.0021394	0.0169757	0.01129	0.0146921	0.00874541	0.0107372
0.00211572	0.0117882	0.00743566	0.00983441	0.00495667	0.00684701
0.00265994	0.00776544	0.0051706	0.00570281	0.00340272	0.00440217
0.00298408	0.00839241	0.00711863	0.00409407	0.00369408	0.00418881
0.00616188	0.0126622	0.00935192	0.00590012	0.00504732	0.00553871
0.00442153	0.00701185	0.0041607	0.00307897	0.00260627	0.00259252
0.00307975	0.00437954	0.00248022	0.00264575	0.0017668	0.00165098
0.00241109	0.00438767	0.002053	0.00327761	0.00123649	0.00168924
0.00256549	0.00862943	0.00496878	0.00660438	0.00296876	0.00404786
0.00194938	0.0117136	0.00712482	0.00902176	0.00415649	0.00589427
0.00107862	0.0139811	0.00830066	0.00989573	0.00503835	0.00643983
0.00126014	0.016489	0.0110942	0.0129891	0.00714583	0.00702427
0.00283161	0.0160627	0.0122546	0.0141534	0.00870418	0.0076672
0.00383465	0.0147299	0.0110267	0.0134452	0.00751774	0.00748803
0.0032973	0.0142061	0.00918883	0.011239	0.00522358	0.00624161
0.00308653	0.0174265	0.00949316	0.0122379	0.00465503	0.00684024
0.00309896	0.0157005	0.00767963	0.00979648	0.00325133	0.00466223
0.00202405	0.0107183	0.00491813	0.00579287	0.00217346	0.00306316
0.000631133	0.00663562	0.00293069	0.0036351	0.00150522	0.0017736
0.000786434	0.00519355	0.00284113	0.00356941	0.00165634	0.00140691
0.000767172	0.00538576	0.00284201	0.00309767	0.00160261	0.00139389
0.000134641	0.00153554	0.000982315	0.000970854	0.000424977	0.000581896
0.000306016	0.00284892	0.00158243	0.00230994	0.000645666	0.00101037
0.000492226	0.00440128	0.00175503	0.003889	0.000624005	0.00127375
0.000790229	0.00687498	0.00245709	0.00487352	0.00087807	0.00191883
0.00127195	0.00862467	0.00295099	0.00318275	0.000595982	0.00338804
0.00144852	0.00955827	0.00342056	0.00347605	0.000515976	0.00426654
0.00180834	0.0097816	0.00286176	0.00254019	0.000835673	0.00389213
0.00285515	0.0134364	0.00296077	0.00293215	0.00232825	0.00303239
0.00279956	0.0131334	0.00340822	0.00380575	0.00240336	0.00359648
0.000957331	0.00622287	0.00247649	0.00313665	0.00100362	0.00223733
0.0024709	0.00467369	0.00199572	0.00224644	0.000522493	0.000894327
0.00239393	0.00586074	0.00225142	0.00316282	0.00103089	0.000579771
0.000277034	0.00373527	0.00190957	0.00308033	0.00128285	0.00100789
0.00149715	0.00737494	0.00474983	0.00580756	0.00254418	0.00348807
0.0016155	0.0123776	0.00709173	0.00786	0.00370138	0.00472551
0.0026408	0.0168067	0.00895144	0.011308	0.00533032	0.00608437
0.00333236	0.0166983	0.008831	0.0142451	0.00597762	0.00582157
0.00310534	0.0135982	0.00720587	0.0137302	0.00415683	0.00518975
0.00149269	0.00651396	0.00391409	0.00698368	0.00145915	0.0030684
0.000707794	0.00363457	0.00187231	0.00320492	0.000644965	0.0015396
0.00180115	0.00463258	0.00255238	0.00317634	0.000491077	0.00122051
0.00176596	0.00515888	0.00245851	0.00292533	0.000525265	0.00113818
0.000505747	0.00258147	0.00116219	0.00157335	0.000378724	0.000692087
0.000880172	0.00427591	0.00228307	0.00320599	0.000861385	0.00161278
0.00121995	0.0061588	0.00336904	0.0060381	0.000973862	0.00245219
0.000789474	0.00517008	0.00332993	0.00593666	0.000756655	0.0025922
0.000465163	0.00288478	0.00175879	0.00257648	0.000391298	0.00124465
0.000143928	0.000999614	0.00111769	0.00168035	0.00025675	0.00049651
6.68029e-05	0.000913981	0.00121724	0.0019536	0.000365904	0.000456765
0.000134915	0.00207459	0.00172883	0.00268554	0.000502678	0.000788625
0.000209025	0.00218945	0.00107125	0.00161467	0.000298601	0.000515652
0.00018889	0.00282169	0.00132025	0.00204425	0.000545784	0.000651681
0.000506766	0.00394082	0.00211653	0.00250324	0.000921301	0.0010435
0.000853405	0.00813543	0.00467886	0.00469586	0.0027774	0.0029203
0.00200371	0.0150876	0.00878583	0.00902296	0.00481515	0.00585211
0.00172064	0.0158106	0.00927181	0.00880351	0.00505276	0.00623829
0.00156834	0.010916	0.00654845	0.00606577	0.00353965	0.00451879
0.000798982	0.00633523	0.00358959	0.00329871	0.00195593	0.00224344
0.00131468	0.00661838	0.00331043	0.00375214	0.0017464	0.00214222
0.000805001	0.00366051	0.00173389	0.00225344	0.000961878	0.000943725
0.000245121	0.00228689	0.0012075	0.00153209	0.000659329	0.000492228
0.000598816	0.00350797	0.0014474	0.00188417	0.000690128	0.000585997
0.000726116	0.00583469	0.00267365	0.0035888	0.00123052	0.00134421
0.000834224	0.00975352	0.00505693	0.00699875	0.00285352	0.0026239
0.00201257	0.0153545	0.00876075	0.0119871	0.00585506	0.00553037
0.00237153	0.0151787	0.0088702	0.0125692	0.00562197	0.00563891
0.00177961	0.00914181	0.0064731	0.00884573	0.00422708	0.00477753
0.000703785	0.00510207	0.00369055	0.00458069	0.00181761	0.00314609
0.00119152	0.00557494	0.00392349	0.00551906	0.00182011	0.00311535
0.000937201	0.00471908	0.00338934	0.00495959	0.00127773	0.00223045
0.000190605	0.00280859	0.00225288	0.0029881	0.000779191	0.00194684
0.00104328	0.0104207	0.00484171	0.00759613	0.000690893	0.00490812
0.00161589	0.0134687	0.00571173	0.00963194	0.000677992	0.00609593
0.00437366	0.0112334	0.00474258	0.00769531	0.000502413	0.00510358
0.00429867	0.00446985	0.00178535	0.00264686	0.000272193	0.00132884
0.000686031	0.00134375	0.00060432	0.000893333	0.000193574	0.000469948
0.000906671	0.00273408	0.00104447	0.00154274	0.000259149	0.000652459
0.000818895	0.00453304	0.00256727	0.00316415	0.000968793	0.001465
0.000142257	0.00594009	0.00447586	0.00502957	0.00205888	0.00261353
0.0007691	0.00958054	0.00567891	0.00726568	0.002693	0.00354539
0.0010013	0.0064148	0.00287802	0.0043896	0.00148322	0.00173977
0.000852058	0.00597844	0.00299104	0.0041882	0.00151831	0.00200997
0.000766793	0.00385493	0.0019979	0.0024659	0.000963166	0.00125588
0.000788204	0.00458781	0.00230816	0.00288732	0.00114546	0.00163038
0.000555619	0.00248275	0.00125042	0.00160271	0.000826769	0.000909055
0.000580993	0.00368389	0.00163148	0.00231083	0.00104801	0.00099785
0.000698325	0.00489719	0.002042	0.00290865	0.00108479	0.00136315
0.000682924	0.00579307	0.00218262	0.00327575	0.000801463	0.00167431
0.000445581	0.00538589	0.00211049	0.00285296	0.000625673	0.0013489
0.00137352	0.00408837	0.00184592	0.00140756	0.000944032	0.000516727
0.00133423	0.00325228	0.00148873	0.00119947	0.00107379	0.00067114
0.00136772	0.00259962	0.00115475	0.00133266	0.000839245	0.000646091
0.000423182	0.00213771	0.00121315	0.00161484	0.000792846	0.000718617
0.000440956	0.00209785	0.000881104	0.00116952	0.000464347	0.000364466
0.000341847	0.00171409	0.000814153	0.000849529	0.000585656	0.000466654
5.24187e-05	0.00087957	0.000580856	0.000454733	0.000468709	0.000335184
0.00095512	0.00176832	0.000711386	0.000633425	0.000359399	0.000261214
0.00095512	0.00177104	0.000708771	0.000644093	0.000349984	0.00025987
0.000341075	0.000936473	0.000185004	0.000221344	8.35538e-05	4.0051e-05
0.00148173	0.00254406	0.00103844	0.000438704	0.000276193	0.000385701
0.00142003	0.00259632	0.00137903	0.000725527	0.000387104	0.000560042
0.00142333	0.00278091	0.0015144	0.00116313	0.000505124	0.000813678
0.000104455	0.00175256	0.000881231	0.00151925	0.000496311	0.000788993
0.00107433	0.00428162	0.00202427	0.00246675	0.0014938	0.00147115
0.00109115	0.00397625	0.0022187	0.00247301	0.00151541	0.00147014
0.00119873	0.00395938	0.00229114	0.00240107	0.00133031	0.00138235
0.000380736	0.00294067	0.00200722	0.00266393	0.00049469	0.0016297
0.00182147	0.00913986	0.00421897	0.00543557	0.00136434	0.00361311
0.00328868	0.0169889	0.00768121	0.0108803	0.00389951	0.00470132
0.00424311	0.0209899	0.0104228	0.011419	0.00568368	0.00470538
0.00359968	0.0148755	0.00876057	0.00833103	0.00465698	0.00303001
0.00142196	0.00962011	0.00567804	0.00595329	0.00253943	0.00261518
0.00210002	0.00923113	0.0048335	0.00714541	0.0022065	0.00311401
0.00180666	0.00761726	0.00384205	0.00547544	0.00188394	0.00256583
0.00090308	0.00482109	0.00280663	0.00341391	0.00123358	0.00203477
0.00188709	0.00676545	0.00384745	0.00448865	0.00155325	0.00244794
0.0013463	0.00532549	0.00295013	0.00343608	0.001259	0.0020831
0.00152554	0.0059853	0.0032098	0.00300807	0.00153481	0.00181899
0.00286147	0.00733216	0.00419439	0.00494178	0.00174316	0.00173421
0.00639887	0.0125499	0.00499956	0.00623523	0.00225267	0.00144409
0.00581667	0.012866	0.00536178	0.00655505	0.00264738	0.00164897
0.00521766	0.0144472	0.00609423	0.00594073	0.00374804	0.00312476
0.00262283	0.0118781	0.00613298	0.00605085	0.00387516	0.00322142
0.00308624	0.0187873	0.00924425	0.00849822	0.00600402	0.00482365
0.00197776	0.0184238	0.0100541	0.010024	0.0075479	0.00658395
0.00262796	0.0148434	0.00727198	0.00789812	0.00607759	0.00517873
0.00313546	0.0108309	0.00410944	0.0061753	0.00294442	0.00286314
0.00298502	0.0118157	0.0044257	0.00600851	0.00254819	0.00227015
0.0022919	0.0151378	0.00617393	0.00694263	0.00357411	0.0025751
0.00149559	0.0161575	0.00800869	0.00921634	0.00543802	0.00341003
0.00181302	0.0159528	0.0089022	0.0108271	0.00646489	0.00615156
0.00172538	0.0170737	0.0100867	0.0110394	0.00650616	0.00844614
0.00139299	0.0116775	0.00721226	0.00721263	0.00349787	0.00684086
0.00187146	0.00662261	0.00401431	0.00351164	0.00212901	0.00475499
0.00246014	0.00621461	0.0037749	0.00322159	0.00137711	0.00415261
0.00193605	0.0140333	0.00668763	0.00698101	0.00193238	0.00602744
0.00189153	0.0175642	0.00901866	0.00853867	0.00325248	0.00601702
0.00272317	0.0179342	0.0094828	0.00807333	0.00344302	0.00600492
0.00239169	0.0173268	0.00911236	0.008036	0.00322815	0.00546005
0.00126031	0.0175055	0.00723984	0.00704007	0.00296906	0.00450814
0.000703439	0.0103192	0.00417243	0.00410745	0.00257014	0.00228907
0.000686416	0.00583824	0.00214584	0.00214095	0.00146675	0.00142701
0.00120224	0.00516197	0.00235444	0.00341481	0.00193253	0.00216601
0.00197295	0.0121038	0.00590503	0.00905711	0.00348355	0.00535126
0.00113427	0.0128414	0.00627121	0.00867758	0.00326185	0.00519311
0.00140585	0.0139719	0.00632804	0.00893857	0.00334123	0.00479855
0.0010599	0.0113852	0.00467198	0.00764915	0.00348307	0.00259646
0.000777598	0.00809385	0.00307576	0.00606761	0.00220677	0.0019705
0.000649745	0.00374569	0.00183803	0.00294074	0.000966283	0.00121323
0.00043434	0.00306283	0.00175317	0.00202313	0.000734549	0.000929134
0.000177436	0.00186423	0.0013947	0.00145637	0.00072836	0.000840056
0.00032291	0.0034854	0.00211911	0.00298973	0.00108542	0.00138074
0.000955992	0.00522394	0.00248577	0.00493102	0.00117785	0.00159208
0.000997038	0.00740183	0.00381487	0.00540146	0.00258656	0.00309378
0.00120159	0.00691423	0.00326267	0.00316304	0.00223585	0.00272951
0.000910034	0.00332718	0.00114879	0.000827103	0.000236432	0.000767656
0.000834342	0.00282745	0.000828014	0.000616214	0.000167434	0.000499999
0.00044499	0.000932183	0.00041543	0.000452011	9.81713e-05	0.000114292
0.00233945	0.00691979	0.00590226	0.00618482	0.00348189	0.00302758
0.00279078	0.00977822	0.00684243	0.00765454	0.00377363	0.00398032
0.0029799	0.00880031	0.00391359	0.00561248	0.00164843	0.00364369
0.00507796	0.0123962	0.00488513	0.00736696	0.00182444	0.00623328
0.00396117	0.00827172	0.003895	0.00481826	0.00176416	0.00448747
0.00129023	0.00452135	0.00290742	0.00279805	0.00136647	0.00219715
0.000404776	0.00294587	0.00240914	0.00253752	0.00122076	0.00121526
0.000335567	0.00227134	0.00175056	0.00206165	0.000838156	0.00104618
5.50465e-05	0.000520495	0.000451136	0.000358714	0.000243199	0.000179371
3.66024e-06	2.87407e-05	0.000138515	0.000120007	9.30166e-05	2.84725e-05
1.69936e-06	0.000211733	0.000363839	0.000338703	0.00030043	0.000159808
7.37261e-05	0.000519568	0.000510159	0.000561434	0.000320162	0.000229079
0.000108111	0.000900083	0.000718826	0.00079361	0.000364137	0.000469211
0.000323421	0.00267465	0.00120724	0.001445	0.00050843	0.00112464
0.000335215	0.0035206	0.00143199	0.00185045	0.000600748	0.00148447
0.00123062	0.009556	0.00312192	0.00354871	0.00168488	0.00332789
0.00108876	0.0117282	0.00453137	0.0044615	0.00276391	0.00500474
0.000899838	0.0107331	0.00435703	0.00336202	0.00254971	0.00428196
0.000434572	0.00459282	0.00244187	0.00184513	0.00128293	0.00194293
0.000508915	0.00244367	0.00101452	0.0013856	0.00042554	0.000457743
0.000566144	0.0029884	0.00111323	0.00165498	0.000511298	0.00046967
0.000334611	0.00219898	0.00100091	0.00118288	0.000482769	0.000574515
0.000635411	0.00333222	0.00235341	0.00246711	0.00133651	0.00125922
0.00069457	0.00538163	0.00306109	0.00334197	0.00172187	0.00154088
0.00048517	0.00486835	0.00200106	0.00269219	0.00103775	0.000856561
7.07253e-05	0.00111169	0.000773587	0.000858687	0.000544705	0.000338796
2.4053e-05	0.00049287	0.000526934	0.000509339	0.000353157	0.000216753
3.03282e-05	0.000162789	0.000136389	0.000164	8.83421e-05	6.01558e-05
3.03282e-05	0.000602718	0.00100294	0.000756009	0.000259447	0.00034238
2.719e-05	0.000717326	0.00115361	0.000928011	0.000318458	0.000427521
0.000225774	0.00160222	0.00118458	0.00120667	0.000398193	0.000929236
0.000347364	0.00204197	0.00130261	0.00156408	0.000539237	0.00113905
0.000307275	0.00261311	0.001604	0.00117373	0.000651637	0.000827599
0.000213245	0.00217266	0.00145456	0.000871012	0.00066165	0.000585186
5.3597e-06	0.000141519	0.000269811	0.000153344	0.000125102	0.000136179
0.000337198	0.000565571	0.000574654	0.000230741	0.000272755	0.000162502
0.000680806	0.00128403	0.000797212	0.00046417	0.000323145	0.000325888
0.000650178	0.00148991	0.00111869	0.00117771	0.000509109	0.000736021
0.00119945	0.0032536	0.00225904	0.0022896	0.00124688	0.00115836
0.000979113	0.00374124	0.002627	0.00224238	0.0015664	0.0010806
0.000606324	0.00264433	0.0022163	0.00158592	0.00145342	0.000825214
0.000142497	0.000644057	0.000859035	0.000896	0.000593174	0.000736304
7.68634e-05	0.000185038	0.000243657	0.000346667	0.000192598	0.00035287
7.37255e-05	0.000365023	0.000400019	0.000488	0.000287907	0.000442637
0.000485109	0.00180425	0.00170522	0.00180966	0.00097559	0.0012866
0.000523694	0.00210948	0.00218189	0.00227951	0.00129834	0.00152314
0.000487417	0.00127424	0.00141674	0.00139378	0.00077882	0.000948364
0.000262122	0.00086438	0.000821472	0.000908142	0.000415549	0.000651347
0.000221603	0.00352899	0.00107715	0.00280837	0.000431728	0.00128284
0.000272751	0.00515774	0.00176635	0.00311252	0.00077001	0.00160436
0.000451363	0.00325793	0.0016603	0.00126011	0.000689418	0.0010482
0.000345427	0.00210202	0.00104537	0.000704025	0.00053668	0.000738927
0.000122235	0.000727809	0.000487663	0.000769333	0.000509356	0.000640137
0.000207381	0.00174121	0.00107061	0.001816	0.00104668	0.00144813
0.000245725	0.00211506	0.00123064	0.002004	0.00121531	0.00154793
0.000231528	0.00273909	0.00162189	0.00250187	0.00147529	0.00167958
0.000425294	0.00345155	0.00221401	0.00323296	0.0022059	0.00146849
0.00116612	0.00941814	0.00506072	0.00772768	0.00409551	0.00540317
0.00109243	0.00778787	0.00404712	0.00594673	0.00300114	0.00466689
0.000826161	0.00524299	0.00281531	0.00405876	0.00195069	0.003372
0.000245385	0.000373992	0.000603348	0.000772019	0.00048408	0.000565788
0.00014916	0.000291532	0.000447822	0.000737342	0.000396336	0.000519447
0.000815456	0.000957848	0.000501076	0.000652	0.000291948	0.000355336
0.000867803	0.00123746	0.000897666	0.000981392	0.000550347	0.000631157
0.00088714	0.00142565	0.00105164	0.00118674	0.000583937	0.000720041
8.1467e-05	0.000935642	0.00134654	0.00120198	0.000783934	0.000920769
8.8253e-05	0.000944216	0.00144638	0.00120883	0.000700574	0.000919833
0.000185814	0.000984629	0.00141865	0.00120069	0.000750488	0.000968774
0.000195607	0.00178831	0.00146714	0.00103501	0.0007765	0.00097965
0.000244626	0.00224512	0.00146961	0.000860031	0.000793065	0.00100253
0.000209424	0.00185668	0.00124304	0.000626674	0.000716394	0.000812722
0.00228812	0.00361635	0.00198491	0.00133467	0.00124572	0.00144679
0.00324101	0.00539962	0.00294672	0.001904	0.00177172	0.00212943
0.00380878	0.00560688	0.00322134	0.00201867	0.0017644	0.00227572
0.000727736	0.00334553	0.00166455	0.000802765	0.000647518	0.00117245
0.000727736	0.00334632	0.00178138	0.00092278	0.000650505	0.00119324
8.74514e-05	0.000903322	0.00061764	0.000553353	0.000346883	0.000517035
0.000209564	0.00034855	0.000185998	0.000184007	9.4029e-05	0.000154949
0.000224732	0.000727309	0.000383496	0.000490684	0.000428972	0.000303358
0.000514964	0.00123342	0.000723951	0.000805527	0.000571589	0.000480382
0.000472956	0.00114609	0.000969786	0.001127	0.000365203	0.000489694
0.000439757	0.0011399	0.000946012	0.00106432	0.000320043	0.000421636
0.000739525	0.00188469	0.000976198	0.00137825	0.00124696	0.000415794
0.00131429	0.00548284	0.00236164	0.00349372	0.00342033	0.000901582
0.00101446	0.0053206	0.00229104	0.00349833	0.00353962	0.00090782
0.000318965	0.00233858	0.000971151	0.00146529	0.00141803	0.000334237
0.000156604	0.000443617	0.000223559	0.000170667	0.000211556	7.98017e-05
0.000362231	0.000791347	0.000330348	0.00036	0.000261165	0.000196881
0.00172112	0.00135644	0.000384494	0.000444123	0.000133668	0.000207682
0.00221116	0.00343675	0.0017268	0.00101952	0.000615648	0.00152793
0.000780836	0.00407292	0.00217349	0.0013518	0.000728233	0.00170659
0.00043727	0.00158356	0.00102394	0.000858698	0.000613495	0.00084726
0.000521459	0.00185303	0.00101025	0.00083201	0.001096	0.000613855
0.000775643	0.00223478	0.00125447	0.000953345	0.00120609	0.000610063
0.00136697	0.00160399	0.00109614	0.000936011	0.000897973	0.000533322
0.000629946	0.00186347	0.00103933	0.000786667	0.000597733	0.000312389
0.00071268	0.000680962	0.000372801	0.000425333	0.000122234	0.000119226
0.000645774	0.000818134	0.000491834	0.00058	6.91271e-05	0.000103473
0.00128276	0.00115223	0.000979763	0.00103467	0.000322833	0.000335294
0.00117591	0.00226972	0.00148629	0.001524	0.000495419	0.000594064
0.000695767	0.00243586	0.00115094	0.00118003	0.000426867	0.000535012
0.000252295	0.0015454	0.000620372	0.000596021	0.000275301	0.000285728
0.000239882	0.000659873	0.000250385	0.000384014	7.65648e-05	8.79869e-05
4.58844e-05	0.000327596	6.80667e-05	9.06667e-05	1.54758e-05	2.46657e-05
4.45761e-05	0.000411463	0.000153731	0.000229333	7.08948e-05	0.000166762
6.79792e-05	0.000467856	0.000231869	0.000316	7.06086e-05	0.000230414
0.000283226	0.000834256	0.00046525	0.000594667	8.99085e-05	0.000463303
0.000545126	0.00220203	0.000849117	0.00139343	0.000247419	0.000801319
0.000504921	0.0041339	0.00180043	0.00333899	0.00128205	0.0021047
0.00040401	0.00283425	0.0015494	0.00274323	0.00124422	0.00161117
0.00051357	0.00221347	0.00122822	0.0020872	0.000706626	0.00108919
0.000250234	0.00338615	0.00157079	0.00246194	0.000795889	0.00143732
0.000460667	0.0020464	0.000870202	0.00123211	0.000343553	0.000712659
0.000728343	0.0017626	0.00144808	0.0015188	0.00063104	0.000770273
0.000561796	0.00180893	0.00148946	0.00160137	0.000676419	0.000802565
0.000278046	0.00145087	0.000953877	0.000980024	0.000350551	0.000462284
0.000322286	0.00112841	0.000676254	0.00070683	0.000216368	0.000233127
0.000541951	0.00122004	0.00081693	0.000670862	0.000261921	0.000338344
0.000678471	0.00229709	0.000936158	0.000692075	0.000430844	0.000670068
0.00111244	0.00253498	0.0012213	0.000972135	0.000629629	0.000767505
0.000625653	0.00245492	0.00163475	0.00142073	0.00111733	0.00129751
0.00120809	0.00136584	0.00134176	0.00101526	0.00107527	0.00131397
0.000667469	0.00221574	0.00133922	0.00114483	0.000967486	0.0011596
0.000275559	0.00138399	0.000637785	0.00071745	0.000331294	0.000348822
0.000848632	0.000644127	0.000372031	0.00052	0.000190081	0.000208968
0.00202504	0.00236486	0.00107903	0.00163067	0.000515774	0.000538493
0.0020185	0.00490709	0.00237175	0.00364	0.000862857	0.000955885
0.00170785	0.0047701	0.00226517	0.00351738	0.0008111	0.000894496
0.000700919	0.00384056	0.00209337	0.00266758	0.00065165	0.000752292
0.000112697	0.00492831	0.00295393	0.00369442	0.0020973	0.0015248
0.000649025	0.00425049	0.00259877	0.00340424	0.00204503	0.00141463
0.000850097	0.00856912	0.00412537	0.00577162	0.00256457	0.00232242
0.00128041	0.00580808	0.00254691	0.00336194	0.00122042	0.00145438
0.000987695	0.00434037	0.00208619	0.00239497	0.00081565	0.000694487
0.000896611	0.00241966	0.00136328	0.00148245	0.000594195	0.00047783
0.000302501	0.00169235	0.00100046	0.00115416	0.000440059	0.000356654
0.000450485	0.000697753	0.000571531	0.000646806	0.00033176	0.000372638
0.000987824	0.00254668	0.00110392	0.0013358	0.00146674	0.000476756
0.00212715	0.00645294	0.00300766	0.00400705	0.00365023	0.00149459
0.00185982	0.00776209	0.00360653	0.00490875	0.0041605	0.00187721
0.00187315	0.00420175	0.00294776	0.00393807	0.00145764	0.00180756
0.00116056	0.00414923	0.00246659	0.00272446	0.00084868	0.00124141
0.00350685	0.00472265	0.00198068	0.00221271	0.000559123	0.00126218
0.00321177	0.00430322	0.00109427	0.00124205	0.000283022	0.000655664
0.000646591	0.00381046	0.00135006	0.00138858	0.000507764	0.000984104
0.00134911	0.00123623	0.00120113	0.000733739	0.000730648	0.00100525
0.00205315	0.00276252	0.00234223	0.00106331	0.00159918	0.00198735
0.00192779	0.00402333	0.00439688	0.000809558	0.00307935	0.00205714
0.00109562	0.00706117	0.00698948	0.000630697	0.0047267	0.00150648
0.000697039	0.00677237	0.0062107	0.00126541	0.00402991	0.00148289
0.000140922	0.00377927	0.0031268	0.00120938	0.00191096	0.000863864
0.000274299	0.00112128	0.000848419	0.001176	0.000393248	0.000400859
0.00151133	0.00198179	0.00137594	0.00148059	0.000653779	0.000608823
0.00142607	0.00298656	0.00213847	0.00190818	0.000899054	0.000786093
0.00144064	0.00298258	0.00200472	0.00187319	0.00105641	0.000729723
0.000200297	0.00283502	0.00163431	0.00179249	0.000970493	0.00081874
7.67371e-05	0.00126851	0.000565425	0.000677366	0.000523686	0.000574562
6.45795e-05	0.000530184	0.000299922	0.000274683	0.000217186	0.000271469
4.45758e-05	0.000510646	0.00048296	0.000454688	0.000343862	0.000364422
2.09153e-06	0.000346501	0.000408633	0.000401338	0.00029515	0.000288924
2.00001e-05	0.00019391	0.000113746	0.000182667	7.05934e-05	8.92188e-05
0.000140538	2.75795e-05	3.14983e-05	1.86667e-05	1.80845e-05	2.71601e-05
0.000182634	0.000820734	0.000595772	0.000530667	0.000418222	0.000414841
0.000490603	0.00237129	0.00135237	0.00132937	0.000972328	0.000926651
0.000541956	0.00285384	0.00147544	0.00165672	0.00104013	0.00111095
0.000657691	0.000878485	0.000373115	0.0005816	0.000191011	0.000386525
0.000150466	0.00103874	0.000445848	0.000601651	0.000196258	0.000351387
1.41181e-05	0.000417719	0.000208855	0.000264044	0.000147703	0.000198602
0.000415686	0.000330217	0.000260171	0.000364	0.000181407	0.00028592
0.000615758	0.000862546	0.000508107	0.000664	0.000281354	0.000421795
0.000219895	0.00168882	0.00100653	0.00138675	0.000492305	0.000840823
0.000219895	0.00106713	0.000630408	0.00088672	0.000277917	0.0005225
1.76471e-05	0.00104291	0.000612667	0.000824049	0.000287847	0.000511938
0.000112157	1.8316e-05	2.34611e-05	1.33333e-05	1.73756e-05	2.07158e-06
0.000266421	7.18961e-05	1.24276e-05	0.000413363	1.5098e-05	1.43899e-06
0.000423193	0.000738321	0.000515098	0.00128418	0.000257071	0.000286276
0.000516231	0.00208301	0.00141176	0.00235122	0.000799571	0.000992326
0.000371591	0.00405631	0.00250526	0.00245752	0.00159111	0.00199212
0.00028	0.00424201	0.00264955	0.00208877	0.00190567	0.00216536
0.00269439	0.00394635	0.00188915	0.00335778	0.000971852	0.00105391
0.00256933	0.00567136	0.00216955	0.00334185	0.000982248	0.0016667
0.00236113	0.00499021	0.00207466	0.00288694	0.000992737	0.00150365
0.000578355	0.00418318	0.00175339	0.00138813	0.0012882	0.00121175
8.4451e-05	0.00226148	0.00112963	0.000381333	0.000855526	0.000277118
0.000541155	0.000669431	0.000264625	0.00175606	0.000261419	7.22206e-05
0.0011234	0.00291149	0.000934087	0.00588976	0.0010523	0.0006219
0.00134871	0.0100662	0.00379785	0.00822593	0.00325172	0.00247114
0.000573598	0.014479	0.00600671	0.00582133	0.00479231	0.0039379
0.000666579	0.0105823	0.00483727	0.00226667	0.00320741	0.00310551
0.00260082	0.00531527	0.00212235	0.00526267	0.00114299	0.00161643
0.00354972	0.0135486	0.0058274	0.006396	0.00326966	0.00423179
0.00238242	0.0156978	0.0073176	0.00433867	0.00424965	0.00575332
0.00202635	0.00668376	0.005077	0.002564	0.00325629	0.00444341
0.00143553	0.00402937	0.00264752	0.00207067	0.00190675	0.00251718
0.00194694	0.00250524	0.00131551	0.003784	0.000503321	0.00117636
0.00222677	0.00450136	0.0017915	0.0033248	0.000402763	0.00151352
0.00177439	0.00399619	0.00166406	0.00244059	0.000374703	0.00122895
0.00107266	0.00270022	0.00137771	0.00278	0.000273866	0.000959121
0.000907304	0.00305242	0.00151355	0.00264816	0.000304346	0.00104611
0.00112358	0.00314012	0.00130239	0.00327086	0.000206237	0.000879739
0.000635711	0.00392301	0.00154359	0.00142439	0.000250571	0.00101881
0.000979577	0.00229477	0.000950752	0.00196478	0.00040544	0.000555612
0.00108086	0.00428369	0.00146664	0.00104582	0.000637424	0.000733187
0.00108015	0.00368375	0.00097356	0.000582719	0.00034467	0.000498867
0.00162704	0.00235563	0.000547212	0.000746734	7.13383e-05	0.000115551
0.00117724	0.00210495	0.000580932	0.00097072	0.000126578	0.000177385
0.000264473	0.00210794	0.000789808	0.00112094	0.000261935	0.000292015
0.000315494	0.00175853	0.00122509	0.00129767	0.000675181	0.000549552
0.000102367	0.00235765	0.00164032	0.000675323	0.00099508	0.000728909
1.25493e-05	0.00113353	0.000983329	0.000385333	0.000675486	0.000469579
8.06586e-05	0.000351602	0.000236197	0.000874667	0.0002517	0.00019198
8.06586e-05	0.00123136	0.000659852	0.00208805	0.000501187	0.0004406
0.000127197	0.00225363	0.00151317	0.00169871	0.00145878	0.00143824
0.000364037	0.00212067	0.0011774	0.00246406	0.00114841	0.00110898
0.000434919	0.00317145	0.00165605	0.00201311	0.00134828	0.000999342
0.000208262	0.00257828	0.001678	0.00136209	0.00103945	0.000648537
0.0007044	0.00131018	0.00122904	0.00139733	0.000813156	0.000505758
0.0007044	0.00262832	0.000856375	0.00122278	0.000709194	0.000516367
0.00193948	0.0027364	0.00068895	0.00167434	0.000591429	0.000392915
0.00218859	0.00348272	0.000990538	0.00197516	0.000790512	0.000989204
0.00250692	0.00439241	0.00144302	0.00313711	0.000789694	0.00142723
0.000662793	0.00595651	0.00232148	0.00222024	0.00134208	0.00220263
0.000163171	0.00348821	0.00155897	0.00148548	0.00072873	0.00136131
9.39996e-05	0.00229143	0.000882317	0.000641356	0.000305075	0.000720279
0.000153076	0.000917961	0.00039186	0.000413413	0.000144336	0.000332638
0.000438202	0.000610931	0.000396762	0.000737484	0.000138162	0.000244478
0.000962457	0.00102576	0.000719024	0.00177222	0.000285902	0.000343072
0.00122288	0.00214855	0.00133462	0.0024336	0.000630725	0.000630187
0.00123078	0.00305187	0.00139786	0.00386017	0.000579434	0.000532846
0.000340566	0.0053529	0.00319037	0.00225508	0.00190283	0.00221458
0.000109544	0.00314417	0.00234849	0.00160202	0.00168818	0.00199149
0.000940834	0.00240456	0.00175086	0.00221242	0.00103376	0.00122791
0.000981013	0.00344462	0.00239539	0.00235739	0.00108504	0.000808999
0.000590336	0.00338837	0.00245952	0.00152537	0.00107113	0.000743164
5.88284e-05	0.00222589	0.00159994	0.00103473	0.000741895	0.000562476
1.76471e-05	0.00079887	0.00118362	0.000892054	0.000589415	0.000582811
1.76471e-05	0.000320646	0.000968777	0.000629371	0.000509302	0.000561716
8.8106e-05	0.000270176	0.00069132	9.86667e-05	0.000357582	0.000417957
0.000208932	5.3485e-05	0.00011431	0.000284	7.09203e-05	2.46903e-05
0.000347283	0.000195327	0.000256616	0.000313333	0.000190423	0.00011208
0.000486862	0.000289828	0.000320456	0.000130667	0.000216607	0.000184543
0.000991451	0.000177197	0.000170341	0.000944	0.000103002	0.000133146
0.00075589	0.00159981	0.000977012	0.000958667	0.000465551	0.000595733
0.00095543	0.00170069	0.00101827	0.00062403	0.000435294	0.000593815
0.000674752	0.001496	0.000697179	0.00178682	0.000244042	0.000436206
0.000611703	0.00262302	0.00181061	0.00219219	0.000496196	0.00111685
0.000908014	0.00301138	0.00200484	0.00207522	0.000590605	0.00120045
0.00101939	0.00268792	0.00183675	0.00148474	0.000469547	0.000953428
0.00120171	0.00252026	0.00140003	0.00479546	0.000209411	0.000771153
0.00119721	0.00563731	0.00376098	0.00490874	0.00112498	0.00268462
0.00107338	0.00560688	0.00378048	0.000997376	0.00120587	0.00274191
0.000275383	0.00235792	0.00137915	0.000386702	0.000318303	0.000598407
0.000782037	0.00190264	0.000839245	0.00207488	0.000191403	0.000162556
0.00426604	0.00354406	0.00235128	0.00323947	0.00117435	0.00129794
0.00401054	0.00490772	0.00340411	0.00433259	0.00179894	0.00214149
0.000602331	0.00614176	0.00437164	0.00281505	0.0024401	0.00282971
0.000362981	0.00449851	0.00272717	0.0022592	0.00174785	0.00210655
0.000641993	0.00457918	0.00278055	0.00420505	0.00176039	0.00207424
0.0006564	0.00683303	0.00424688	0.00420453	0.00206303	0.00221612
0.00135323	0.00642173	0.00372908	0.00152614	0.00183015	0.00144735
0.00142621	0.00268846	0.00146686	0.000805739	0.000916273	0.000307207
0.000796618	0.00196956	0.000957801	0.000516093	0.000641772	0.000289831
0.000425043	0.00170802	0.0010118	0.000633447	0.000542696	0.000559884
0.00177126	0.00171836	0.00113741	0.00455249	0.000546231	0.000656663
0.00191056	0.00579134	0.0043844	0.00461472	0.00194366	0.00349476
0.00112636	0.00557789	0.00414833	0.0026387	0.0018375	0.0033638
0.000583317	0.00348869	0.00248826	0.00124135	0.00109253	0.00202763
0.000319271	0.00182147	0.00125054	0.002248	0.00042287	0.000735808
0.000914855	0.00320869	0.00202076	0.00298133	0.000699542	0.00126357
0.00164954	0.00356236	0.00214232	0.00437339	0.000617224	0.00120839
0.00278614	0.00387811	0.00235516	0.00331737	0.000390778	0.00140439
0.00187984	0.00276479	0.00170115	0.00220669	0.000260527	0.000897761
0.00158877	0.00196367	0.00129025	0.00222	0.000274125	0.000714633
0.000526125	0.00275681	0.00181514	0.00237061	0.000722018	0.00070929
0.000911322	0.00408329	0.00265231	0.0032814	0.00127063	0.00122365
0.000843398	0.00723667	0.00474552	0.0023658	0.0024749	0.00233167
0.000363541	0.00702331	0.00385916	0.00194821	0.00224241	0.00307034
0.000479505	0.00797667	0.00335678	0.00102335	0.00198118	0.00372518
0.000465183	0.005409	0.00239938	0.000699113	0.00144261	0.00331859
0.000978711	0.00702737	0.00220042	0.00122655	0.00113898	0.00327524
0.00120172	0.00687675	0.00277539	0.00262497	0.00130762	0.00351441
0.00115799	0.00386603	0.00407464	0.00297138	0.00192472	0.00420556
0.000824664	0.00328703	0.0039666	0.00204034	0.00163767	0.00324377
0.000868018	0.00187436	0.00261374	0.00203641	0.00106182	0.00204865
0.000803741	0.00307963	0.00279117	0.00417918	0.00125889	0.00217794
0.0013186	0.00457176	0.004244	0.00600635	0.00183462	0.00312013
0.00148894	0.00744047	0.00503593	0.00440171	0.00213058	0.00365248
0.00140351	0.00696653	0.00316106	0.00315267	0.00090004	0.00212091
0.000270416	0.00617701	0.00271059	0.00303818	0.000536794	0.00273123
0.00157958	0.00611409	0.00283826	0.00416281	0.000418819	0.00335309
0.00216395	0.00591459	0.00293043	0.00407861	0.000671877	0.0033896
0.00230151	0.0055481	0.0023858	0.00385265	0.000534462	0.00284585
0.00153168	0.0051014	0.00206268	0.00244145	0.00036626	0.00257889
0.00231564	0.0027876	0.00144673	0.00578428	0.000135795	0.00110993
0.00239481	0.00929316	0.00431028	0.00863624	0.000410839	0.00163981
0.00156501	0.0119477	0.00625733	0.00985475	0.00190281	0.00366904
0.00121715	0.0164074	0.00765291	0.00778028	0.00302323	0.00501549
0.00419224	0.0142242	0.00661384	0.00814124	0.00326386	0.00504427
0.00372593	0.0144734	0.00715761	0.00845416	0.00302862	0.00531516
0.00187591	0.0146706	0.00793144	0.00698142	0.00355284	0.00623138
0.00252318	0.0131297	0.00769436	0.005116	0.00340408	0.00539216
0.00271318	0.0101091	0.00570507	0.00778171	0.00185207	0.00357597
0.00352991	0.0136011	0.00631492	0.00923111	0.0033131	0.00495264
0.00225312	0.0142055	0.00708703	0.00750836	0.00451454	0.00680593
0.00212387	0.0107036	0.00607623	0.00370249	0.0037081	0.00569484
0.00219447	0.0069444	0.00396897	0.00339959	0.0021585	0.00342132
0.00338605	0.00673053	0.00429178	0.00467277	0.00304503	0.00325817
0.00231535	0.00798345	0.00554698	0.00650399	0.0034053	0.00421819
0.000999424	0.00964666	0.00628379	0.00871775	0.0041404	0.00536977
0.000733583	0.0120469	0.00685809	0.0118437	0.00262339	0.00565888
0.00019518	0.0141633	0.00800923	0.0109782	0.0018439	0.00641845
7.73909e-05	0.0118548	0.00682831	0.00551235	0.00188358	0.00562104
6.79785e-05	0.007652	0.00558251	0.00372303	0.00375052	0.00375039
0.000366178	0.00572226	0.00533318	0.00208669	0.0048568	0.00341159
0.000661393	0.00382467	0.00407547	0.000318667	0.00417513	0.0022883
0.000969754	0.00078688	0.000574135	0.000270667	0.000426825	0.000258542
0.000698465	0.000289945	0.000213853	0.000205333	0.000131919	0.000150175
0.000756248	0.000234146	0.00019275	0.000337337	0.000129642	0.000136945
0.00153483	0.000956834	0.000522452	0.00363209	0.000398123	0.00028685
0.00147902	0.00748117	0.004074	0.00520075	0.00425125	0.00249849
0.000775786	0.0092794	0.00504966	0.00724918	0.00520575	0.00308228
0.000631045	0.00945505	0.0062348	0.00601009	0.00622379	0.00404005
0.000937929	0.00780417	0.00583933	0.00594609	0.00499134	0.00378422
0.000671771	0.00718055	0.00606097	0.00506539	0.00477962	0.00368929
0.000554552	0.00606017	0.00526731	0.00384226	0.00429681	0.00333552
0.000828037	0.00457017	0.00296842	0.0038509	0.00231885	0.00215586
0.00209253	0.00332384	0.0025686	0.00569326	0.00171902	0.00217064
0.00192372	0.0040905	0.00400207	0.00485531	0.00138371	0.00233148
0.00101303	0.00273446	0.00389762	0.00299636	0.00138644	0.00229646
0.00132359	0.00146961	0.00277342	0.00284636	0.00148555	0.00213465
0.00158932	0.00501875	0.00378095	0.00360456	0.00114007	0.00144213
0.000540802	0.007032	0.00464916	0.00230403	0.00138713	0.00217979
0.000457891	0.00464952	0.00287105	0.00145202	0.000939272	0.00154659
0.000492661	0.00234566	0.00153275	0.00214669	0.000777631	0.00108537
0.000551234	0.0057735	0.00294106	0.00220933	0.000868239	0.00133117
0.00157713	0.00758229	0.00404325	0.001356	0.00129363	0.00197427
0.00205927	0.00375476	0.00296589	0.001496	0.00166474	0.0020157
0.00145376	0.00280543	0.00269587	0.00082401	0.00191703	0.00220507
0.000581287	0.0023159	0.00160862	0.000362671	0.00121335	0.00142072
0.000375667	0.00240837	0.00123074	0.000996	0.000917074	0.00112181
0.000342371	0.00497577	0.00270712	0.001692	0.00115082	0.00149935
0.000244533	0.0068016	0.00355303	0.00128667	0.00159182	0.00209588
0.000363846	0.00558259	0.00264184	0.00198667	0.0012273	0.0016222
0.000301752	0.00432476	0.00317302	0.00251467	0.00192689	0.00257965
0.000787339	0.00424495	0.00354247	0.00377867	0.00215334	0.00293387
0.000717651	0.00384647	0.00422153	0.002888	0.00261741	0.00351328
0.00113714	0.00226852	0.00319779	0.00303874	0.00164415	0.00212882
0.000633256	0.00239149	0.00271289	0.000830707	0.00148145	0.00187302
0.000328134	0.00165611	0.000761454	0.000733474	0.000410826	0.000489409
0.000394305	0.00259491	0.0011957	0.000709487	0.000360087	0.000474194
0.000514335	0.00277889	0.00127499	0.00127634	0.000440458	0.000570063
0.000942411	0.00377684	0.00166921	0.00164959	0.00121967	0.00131864
0.00148756	0.00212834	0.00124963	0.00178828	0.00131713	0.0014583
0.00128158	0.00210832	0.00131218	0.00116013	0.000983944	0.00127962
0.00101008	0.00149994	0.000937369	0.00165082	0.000546296	0.000865148
0.00121503	0.00268508	0.00162427	0.00279749	0.00110732	0.00150228
0.000619117	0.00559678	0.00302596	0.0024855	0.00110466	0.00215151
0.000961055	0.00698452	0.00323959	0.00188673	0.000649558	0.00184515
0.000448478	0.00600575	0.00350467	0.00215067	0.000265441	0.00143103
0.000293883	0.00490657	0.00306227	0.00557787	0.000304943	0.00131854
0.000490876	0.00887704	0.00524929	0.00679156	0.00135774	0.00277403
0.000591557	0.00849411	0.00567479	0.00747699	0.00241312	0.00292449
0.000514352	0.00879853	0.00644384	0.002984	0.00284152	0.00330164
0.000393404	0.00249091	0.00253952	0.000790667	0.00132508	0.00114345
0.000832075	0.00131133	0.000839547	0.00055608	0.000258733	0.000380161
0.00141042	0.00124536	0.000588549	0.000268039	0.000150507	0.000247047
0.00249096	0.00130252	0.000406196	0.000250703	0.00011578	0.000158267
0.00233486	0.00131006	0.0003046	0.000748009	8.45571e-05	0.000127916
0.00251682	0.00162985	0.000769313	0.000688008	0.000298246	0.000428144
0.000624068	0.00144819	0.000696047	0.00053334	0.000249465	0.000385588
0.0002038	0.00180652	0.000558327	0.00082	0.000151875	0.000270462
0.000133361	0.0039456	0.000964942	0.000865333	0.000386406	0.000396738
0.000201754	0.004135	0.00108686	0.000901333	0.00039303	0.000430856
0.00173836	0.00409303	0.00112501	0.000856	0.000344006	0.00036707
0.00339216	0.00185797	0.00093329	0.00107867	0.000472774	0.000421584
0.00287288	0.00177787	0.00128952	0.00182	0.000748802	0.000626733
0.000501616	0.00278705	0.00172414	0.003084	0.00101757	0.0010644
0.000507907	0.00281266	0.00237577	0.00388276	0.00133762	0.0018983
0.00127363	0.00994776	0.00513293	0.00385747	0.00190589	0.00254925
0.0016116	0.0139371	0.0071672	0.00328012	0.00166379	0.00240951
0.00096913	0.0121026	0.00644389	0.001344	0.00127845	0.00204964
0.000873178	0.00468213	0.00265805	0.00132402	0.000513883	0.000833099
0.00105633	0.00547064	0.00245349	0.0024787	0.000217212	0.000692397
0.00104052	0.00824649	0.00414847	0.00297604	0.000612688	0.00134926
0.00181635	0.00900431	0.00473714	0.00193067	0.000784666	0.00170491
0.00194391	0.00434945	0.00266074	0.00157333	0.000755579	0.00141736
0.000961306	0.0037125	0.00202895	0.001116	0.000378484	0.00100791
0.000659892	0.00343932	0.00156227	0.001396	0.000298774	0.000915356
0.000451868	0.00287596	0.00126922	0.001572	0.000599991	0.00114634
0.000387196	0.00382151	0.00145982	0.00245867	0.000648885	0.00119154
0.000431753	0.00532882	0.00241202	0.00652416	0.000734251	0.00177741
0.00193412	0.0111735	0.00621578	0.00719617	0.00300698	0.00426616
0.00231945	0.0109335	0.00669925	0.003432	0.00310771	0.00458321
0.00207132	0.00469045	0.00303104	0.00278277	0.00123793	0.00213419
0.00179248	0.00246894	0.00247329	0.0028041	0.00116357	0.00220712
0.0023869	0.00313404	0.00236544	0.00685091	0.00104085	0.00177056
0.001923	0.00716703	0.00399409	0.0084335	0.00108395	0.00220937
0.00250221	0.00883218	0.00470867	0.00713716	0.00124606	0.00239106
0.00202241	0.00697269	0.00415025	0.00619114	0.00152807	0.00278452
0.00235141	0.00918328	0.00417531	0.00806587	0.00137225	0.00188105
0.00304172	0.0137241	0.00614909	0.00512414	0.00144726	0.00275881
0.00253206	0.011166	0.00532337	0.00438314	0.00101973	0.0023829
0.00566724	0.00931661	0.004811	0.0068356	0.00102588	0.00262337
0.00469556	0.011346	0.00604266	0.00991853	0.00179678	0.00391298
0.000875589	0.0144188	0.00879206	0.0133326	0.00299119	0.00640601
0.00176734	0.0172839	0.00902654	0.011826	0.00316603	0.00790689
0.00224255	0.0145725	0.0070875	0.0110555	0.00260697	0.00662042
0.00223732	0.0185694	0.00802159	0.00706959	0.00225549	0.00728333
0.00444513	0.0144768	0.0071543	0.00826292	0.00182831	0.00594225
0.00446695	0.0126098	0.0074654	0.0134134	0.00176642	0.00705046
0.00529749	0.0218345	0.00987629	0.0136629	0.00245022	0.00818089
0.00439934	0.0209401	0.00983714	0.013171	0.00281036	0.00846176
0.00292841	0.0190996	0.00916317	0.0117377	0.00323854	0.00867804
0.00103219	0.0162729	0.00847487	0.0138159	0.00268597	0.00794278
0.000870025	0.0191917	0.00909799	0.0146453	0.0018767	0.00799514
0.0026308	0.0190265	0.00929818	0.0143432	0.001188	0.00724844
0.00733286	0.0165384	0.0103998	0.00863253	0.00100951	0.00661204
0.00885279	0.0106864	0.0066419	0.00784062	0.000663571	0.00435349
0.00649066	0.00887541	0.00547348	0.00917795	0.000645734	0.00383193
0.0016497	0.0118175	0.00644791	0.0105674	0.000887256	0.00474272
0.0011046	0.0165726	0.00778089	0.009295	0.000840301	0.0063113
0.00263031	0.0155397	0.00686054	0.0102619	0.000800775	0.00647784
0.00237977	0.0177227	0.00763268	0.00890882	0.00122169	0.00776137
0.00335454	0.015623	0.00654595	0.0107631	0.00138713	0.00658886
0.00156136	0.0139591	0.00848792	0.0116627	0.00355361	0.00721921
0.00091584	0.0149509	0.00933253	0.0149459	0.00389307	0.00715522
0.00111636	0.019132	0.0128706	0.0117009	0.005564	0.00997784
0.00159625	0.0143714	0.0105502	0.0108162	0.00415495	0.00799909
0.00133978	0.0141746	0.00886904	0.00739653	0.00285199	0.00566713
0.00123546	0.0105356	0.00598101	0.00754542	0.00198434	0.00375657
3.69965e-05	0.0106157	0.00591931	0.00875583	0.0019719	0.00403551
0.000407673	0.0112396	0.00662962	0.00907729	0.00174064	0.00415569
0.00106615	0.00995197	0.00660382	0.00653597	0.00213716	0.00481553
0.00116815	0.00646827	0.00499739	0.00297084	0.0019916	0.00417296
0.000645748	0.00366891	0.00246244	0.000804019	0.000857932	0.00208039
0.000587032	0.000994039	0.000752332	0.000946759	0.000255328	0.000592761
0.00158646	0.00181795	0.00126093	0.00242877	0.000539239	0.000925538
0.00197184	0.00486981	0.00289022	0.0030935	0.00147346	0.00234719
0.00211582	0.00582948	0.00325239	0.00301085	0.00151207	0.0026341
0.00153861	0.0043307	0.00234807	0.00303388	0.000805255	0.00201155
0.00185085	0.00446212	0.00245736	0.00675489	0.00075678	0.00182385
0.00220374	0.00922095	0.0058627	0.00811033	0.00330746	0.0052368
0.00194344	0.00978084	0.00692933	0.00945662	0.00334947	0.00583849
0.000969877	0.0125044	0.00816371	0.00805765	0.00324838	0.0066879
0.00132082	0.0110592	0.00637348	0.0068509	0.000671401	0.00362501
0.000866706	0.0128065	0.00487538	0.00539701	0.00044346	0.00253612
0.000924109	0.011727	0.00445381	0.00516867	0.000328922	0.00212719
0.00320346	0.0110055	0.0044176	0.00530832	0.000280931	0.0019367
0.00324617	0.00540586	0.00380344	0.00521917	0.000636126	0.00205352
0.00341609	0.00560694	0.00405839	0.00407615	0.000925523	0.00238379
0.00212844	0.00804699	0.00393897	0.00513479	0.000569352	0.0022995
0.00117863	0.0108778	0.005361	0.00371747	0.00137124	0.00340966
0.00185449	0.0105421	0.00490954	0.00395081	0.00173932	0.00357201
0.00308376	0.00940269	0.00488259	0.00532673	0.00187966	0.0036687
0.00323136	0.0115733	0.00606979	0.00564533	0.00253644	0.00509558
0.00258822	0.0125519	0.00550811	0.00508267	0.00216948	0.0044377
0.000543883	0.0121716	0.00458722	0.00472834	0.00180343	0.00350028
0.00114911	0.0147222	0.00437167	0.00762322	0.00185392	0.0028632
0.00115648	0.0156369	0.00720182	0.0078499	0.00442445	0.0052473
0.000958263	0.0139329	0.00811071	0.00646957	0.00481809	0.00629567
0.000700554	0.0129061	0.00711416	0.00465483	0.0033573	0.00539701
0.000870505	0.0103071	0.00519764	0.003588	0.001615	0.00378633
0.000714468	0.00615094	0.00376239	0.00273067	0.0011643	0.00247278
0.000362782	0.0045179	0.00295584	0.00224133	0.00114332	0.00200617
0.000143018	0.00405812	0.00237195	0.00246667	0.000479675	0.0012212
0.000700953	0.00541915	0.0033457	0.00258997	0.000552674	0.00148649
0.000895708	0.00621609	0.00341321	0.00125931	0.000560627	0.00149346
0.00129495	0.00492317	0.00187374	0.00162728	0.000269691	0.000795036
0.00206702	0.00363612	0.00117005	0.00122	0.000219086	0.000771345
0.00223291	0.00198552	0.000873742	0.00189733	0.000128267	0.000494106
0.000783175	0.00293209	0.00149506	0.00235872	0.000284681	0.000851862
0.000656889	0.00401413	0.00175529	0.00596021	0.000430357	0.00114794
0.000505316	0.00860376	0.00446615	0.00981102	0.00183371	0.00299158
0.000353563	0.0129167	0.00740962	0.0105296	0.00322698	0.00534263
0.000481328	0.0127695	0.00787064	0.00512558	0.0035118	0.00583876
0.000833718	0.00615052	0.00376426	0.00435001	0.00165638	0.00285591
0.00119719	0.00594533	0.00338898	0.00302173	0.00133754	0.00238492
0.00124862	0.00430666	0.00253255	0.00286427	0.000918702	0.00162745
0.00093695	0.00355145	0.0024636	0.0025027	0.000950219	0.00168721
0.000993576	0.00290591	0.00207374	0.00203962	0.000640257	0.0016121
0.000623238	0.00243072	0.00185982	0.00218894	0.000731022	0.00143164
0.000507225	0.00387998	0.00185129	0.0028439	0.000379779	0.001198
0.000385672	0.00550881	0.00260185	0.00213882	0.000326094	0.00127267
0.000225512	0.00558767	0.00253506	0.00247206	0.000201505	0.00115897
0.000421888	0.00585526	0.00337289	0.001684	0.000276882	0.00140378
0.00109517	0.00280039	0.00206209	0.00148133	0.000314599	0.0010596
0.00149824	0.0024898	0.00152	0.00126269	0.00031917	0.000794133
0.000938409	0.0014236	0.000901553	0.00124669	0.000499894	0.000716879
0.000733017	0.00124182	0.000968832	0.00197612	0.000547918	0.000778611
0.000636878	0.00289317	0.00166909	0.00279083	0.000649614	0.00127021
0.00115413	0.00468222	0.00233458	0.00683075	0.000670973	0.00167576
0.00223366	0.0109914	0.00479127	0.0122293	0.00177406	0.00373267
0.00115416	0.0120263	0.00600861	0.0126584	0.00290545	0.00534029
0.00186137	0.00818319	0.00519251	0.00830926	0.00308562	0.00532507
0.00182809	0.0049089	0.00363241	0.00723403	0.00211552	0.00367454
0.00206338	0.00782322	0.00454704	0.0104736	0.0026993	0.00424547
0.00290892	0.016177	0.00740052	0.00949368	0.00466666	0.00694199
0.00306401	0.012441	0.00638947	0.00926578	0.00436168	0.00624745
0.00436049	0.014095	0.00581007	0.00537213	0.00351555	0.00599361
0.00340343	0.0104953	0.00394361	0.00341471	0.00164375	0.00346327
0.00296446	0.00655143	0.00317619	0.00541467	0.0011747	0.0025505
0.00191416	0.0103955	0.00367685	0.00755076	0.00122077	0.0028114
0.000750953	0.0200715	0.00537433	0.0116068	0.00113562	0.00389109
0.00141712	0.022197	0.00842309	0.0131496	0.00140574	0.00563079
0.0027315	0.0174915	0.00928622	0.0149498	0.00168877	0.00609836
0.00215593	0.0165745	0.00901854	0.00876021	0.00222056	0.00603352
0.000360876	0.0112831	0.0045108	0.00769913	0.00161009	0.003849
0.000694665	0.0091262	0.00577562	0.00864893	0.00153942	0.00414801
0.0014698	0.0099897	0.00599663	0.0116164	0.00115598	0.0048894
0.00101446	0.012997	0.00741247	0.00835632	0.00156066	0.00576978
0.00110157	0.00817842	0.00523605	0.00472537	0.00173791	0.0045085
0.000243569	0.00371313	0.00313592	0.00429613	0.00130631	0.00285804
0.000272991	0.00425198	0.00348226	0.00428622	0.000831303	0.00241259
0.00191344	0.00733791	0.00417255	0.00199058	0.000643723	0.00298547
0.00294285	0.00628721	0.00316782	0.00204084	0.000617008	0.00216956
0.00284218	0.00612448	0.0030305	0.000484269	0.000529404	0.00212551
0.00495527	0.000514155	0.000455438	0.00180321	0.000205958	0.000325665
0.00338372	0.00330886	0.00219287	0.0050045	0.000260021	0.00135175
0.00155531	0.00744245	0.00538892	0.00684644	0.00142036	0.00407944
0.00471115	0.010363	0.00745317	0.00569376	0.00207671	0.00543128
0.00561206	0.00832048	0.00546628	0.00808108	0.00223942	0.00419849
0.00338478	0.016091	0.0075055	0.00678035	0.00299305	0.0057451
0.000269486	0.0147482	0.00599881	0.00357783	0.00215666	0.00467771
0.00142566	0.00697315	0.00298187	0.00340404	0.000982644	0.00228519
0.00178738	0.00659603	0.00306729	0.00574536	0.000482227	0.00215722
0.00125047	0.0119455	0.00588524	0.00558806	0.000600694	0.00391582
0.000503465	0.00940872	0.00500732	0.00351753	0.000746981	0.00367109
0.00131705	0.00363747	0.00257848	0.00438975	0.000447015	0.00210598
0.00172309	0.00312439	0.00268381	0.00355626	0.000787376	0.00231328
0.00164148	0.00422796	0.00325433	0.00609355	0.000790109	0.00230304
0.0011207	0.00523994	0.00367145	0.00646667	0.000867479	0.00312106
0.00138769	0.00387658	0.00335386	0.00848046	0.00067261	0.00312151
0.00183941	0.00665673	0.00541436	0.0074084	0.000766983	0.00419887
0.00166238	0.0069241	0.00611784	0.00807654	0.000946003	0.00426336
0.00356749	0.00725146	0.00636876	0.0058819	0.00116849	0.0048185
0.003038	0.00393637	0.00393056	0.00660871	0.000974979	0.00333154
0.00261797	0.00430852	0.00450972	0.00543106	0.00100116	0.0036337
0.00116181	0.00428072	0.00331752	0.00705677	0.00111623	0.00276421
0.000937037	0.00612044	0.00325049	0.0106889	0.000794678	0.00284005
0.000421289	0.00794263	0.0025288	0.0131609	0.000598484	0.00363734
0.0013075	0.00734656	0.00220498	0.00997085	0.000598337	0.00417803
0.0023601	0.0062413	0.00273507	0.00565867	0.000539521	0.00321887
0.00243015	0.00525737	0.00363843	0.00198417	0.000452314	0.00191727
0.000824484	0.00478612	0.00316756	0.00161227	0.000448165	0.00110479
0.000957722	0.00229603	0.00237994	0.00143629	0.000362204	0.000911104
0.00138049	0.0044346	0.0019319	0.002743	0.000206683	0.000811445
0.00143995	0.00735991	0.00310864	0.00362009	0.000203442	0.00134482
0.000579734	0.00812328	0.0035836	0.00366818	0.0004529	0.00177385
9.9261e-05	0.00589393	0.00364123	0.0033895	0.000548524	0.00186791
0.000300026	0.00796918	0.00415305	0.00380267	0.000692356	0.00208439
0.000404987	0.0105463	0.00448617	0.00351067	0.000610393	0.00239531
0.000672941	0.0123397	0.0035874	0.003136	0.000661239	0.00232686
0.00206726	0.0068301	0.00194875	0.002424	0.000827846	0.00192543
0.00328848	0.0044091	0.00118999	0.00300811	0.000667739	0.00154846
0.00442749	0.0039913	0.00131633	0.0028348	0.00074086	0.00168796
0.00293916	0.00305179	0.00134148	0.00287347	0.000612866	0.00166742
0.00209785	0.00339256	0.00138132	0.00223747	0.000699713	0.00166785
0.00233754	0.00497564	0.00119056	0.00217077	0.000615551	0.00142691
0.00367755	0.0086798	0.00140747	0.00503085	0.000434104	0.00129466
0.00412504	0.0144589	0.00378201	0.00729402	0.00030884	0.00246444
0.00469974	0.015323	0.00600563	0.00810218	0.00164256	0.00378555
0.00413651	0.0153951	0.00689122	0.00749142	0.00253334	0.00404155
0.00337887	0.0141202	0.00575816	0.00968618	0.00287798	0.00374125
0.00142789	0.0155068	0.00652943	0.00954586	0.00315414	0.00531284
0.000368251	0.0147695	0.00635503	0.00956341	0.00273356	0.00606126
0.000721378	0.0146376	0.00643465	0.00810751	0.00255605	0.00744297
0.00265167	0.0126174	0.00549295	0.00931876	0.00255901	0.00570403
0.00696852	0.012076	0.00633204	0.00641497	0.00272555	0.00669065
0.00746493	0.00749687	0.00465745	0.00524129	0.0026576	0.0046405
0.00768626	0.00574177	0.00366616	0.00645454	0.00227087	0.0038243
0.00329829	0.00804289	0.00446041	0.00774808	0.00306158	0.00444876
0.00302722	0.0107104	0.00507289	0.00949341	0.00280397	0.0044439
0.00173835	0.0135403	0.00682414	0.00981737	0.00320204	0.00549103
0.000476898	0.0171035	0.00721107	0.00870042	0.00318993	0.00650264
0.000182646	0.0179314	0.00820272	0.0068721	0.00265978	0.00743416
0.00157486	0.013589	0.00724653	0.00640842	0.0024673	0.00637695
0.00209662	0.0147836	0.00563463	0.00368676	0.00293249	0.00514621
0.00258909	0.0104299	0.00377739	0.00343879	0.00216122	0.00358235
0.00277999	0.00702173	0.00302017	0.00395343	0.00173798	0.00266915
0.00176543	0.006145	0.00281685	0.00757876	0.00201341	0.00304857
0.00145873	0.0135415	0.00625221	0.00679875	0.00324545	0.0052832
0.00148506	0.0164534	0.00721323	0.0084083	0.0027215	0.00574795
0.000944978	0.0212979	0.00921359	0.00797653	0.00219626	0.00803775
0.00309327	0.0216842	0.0093126	0.00700641	0.00234603	0.00793459
0.00394258	0.0164951	0.00834851	0.00452699	0.0027518	0.00598404
0.00443383	0.00868014	0.00468908	0.00481928	0.00144022	0.00346525
0.00142008	0.00938027	0.00551704	0.00313636	0.00149966	0.00436227
0.000800643	0.00989257	0.00482994	0.00143333	0.000998475	0.00378483
0.00362071	0.0119127	0.00462087	0.00119867	0.000426371	0.00306716
0.00572236	0.010799	0.00435237	0.00357342	0.00027261	0.00290773
0.00442951	0.0147604	0.00567713	0.00422943	0.000422098	0.00461187
0.00347025	0.0120189	0.00480368	0.00475878	0.000647466	0.00440552
0.00291839	0.0136127	0.00549459	0.00634933	0.000994613	0.00394787
0.00143661	0.0202038	0.00846938	0.00753627	0.00151314	0.00512191
0.000920782	0.0241504	0.00949562	0.00562954	0.00160594	0.00534793
0.00126464	0.01874	0.00755533	0.00440149	0.0011864	0.00413029
0.00200695	0.00944715	0.00436568	0.00475333	0.00100305	0.00253903
0.00173866	0.00838035	0.00393835	0.00335733	0.000922788	0.00241622
0.000397322	0.00488485	0.00260169	0.00528146	0.000924864	0.00187971
0.000101703	0.00594804	0.00365419	0.00725928	0.00129017	0.00312718
0.000868293	0.00880352	0.00543091	0.00824776	0.00176598	0.00515854
0.00100658	0.0119563	0.00653779	0.00527911	0.00167775	0.00648056
0.000573954	0.00873574	0.00444442	0.001188	0.000477786	0.00386522
0.0013567	0.00157329	0.00112465	0.000532013	0.00031535	0.000670918
0.00154174	0.000695134	0.000465258	0.00139492	0.000187279	0.000367
0.00153462	0.00208096	0.001253	0.00272674	0.00030992	0.00080416
0.00118807	0.0029152	0.00234966	0.00268065	0.000553766	0.00145559
0.000696114	0.00281308	0.00224802	0.00247531	0.000429111	0.00141487
0.000867487	0.00379353	0.00244481	0.00241957	0.000259266	0.00170196
0.00105514	0.00388264	0.00235974	0.00200962	0.00028172	0.00163534
0.00232874	0.00256633	0.001837	0.00198136	0.000322191	0.00108448
0.00308197	0.00177578	0.00131002	0.001576	0.000236982	0.000792397
0.00336091	0.000994187	0.001072	0.00263298	0.000250964	0.000660958
0.0021557	0.0027576	0.00239203	0.00259496	0.00097858	0.00172678
0.00190135	0.0029549	0.00253566	0.00505615	0.00113085	0.00187922
0.00140584	0.00638377	0.00410339	0.00568559	0.00126901	0.00259937
0.00143783	0.00786567	0.00445541	0.00582708	0.00126335	0.002536
0.00086676	0.00898327	0.0044601	0.00398667	0.00118504	0.00235901
0.000162628	0.00688161	0.00294911	0.00210947	0.000878247	0.00140195
0.000433558	0.00502811	0.00150057	0.00210681	0.000506544	0.000978031
0.000785258	0.00507796	0.00160578	0.00247733	0.000503218	0.00105875
0.00121775	0.00528944	0.00224496	0.00231358	0.00113185	0.00180573
0.00122114	0.00409975	0.00220804	0.0032618	0.0011451	0.00179623
0.000631232	0.00316427	0.00276539	0.00403549	0.00134503	0.00243195
0.000235067	0.00389831	0.00349294	0.00432703	0.0015131	0.00311742
0.00128405	0.0057123	0.00395732	0.00137377	0.00150987	0.00325592
0.00197832	0.00576975	0.0023172	0.0013711	0.000476251	0.00134154
0.00185263	0.00572559	0.00222203	0.00144178	0.000424605	0.00112769
0.00113418	0.00277781	0.00175323	0.00101762	0.00030886	0.000956879
0.000646553	0.0012598	0.00101828	0.00123748	0.000186427	0.00058942
0.000271531	0.00235301	0.00102003	0.00162551	0.000333289	0.000798129
0.000159102	0.00332831	0.00141025	0.00170269	0.000401332	0.000857851
0.000294807	0.00309564	0.00137304	0.00194536	0.000420556	0.0007935
0.000513632	0.00278484	0.00141528	0.00165871	0.000386908	0.000678138
0.00143245	0.00322363	0.00132777	0.000852225	0.000195333	0.000795991
0.00178826	0.0024093	0.000914123	0.000656197	9.63226e-05	0.000649534
0.00225413	0.00127974	0.000711957	0.00163623	7.41491e-05	0.000522567
0.00185176	0.00149703	0.00129062	0.00290172	0.000399429	0.00114484
0.00318519	0.00318648	0.00264681	0.00428034	0.000866699	0.00240916
0.00311027	0.00622085	0.0039639	0.00393762	0.00124735	0.00360757
0.00220684	0.00745385	0.00329568	0.00464568	0.000997939	0.00334687
0.00161863	0.00903047	0.00379161	0.00677548	0.000939409	0.00374488
0.00121246	0.0106498	0.00512012	0.00785281	0.00101712	0.00399669
0.000549947	0.0132994	0.00735035	0.00561067	0.00250415	0.0051085
0.000454992	0.0150744	0.00728414	0.00509456	0.00315325	0.00503268
0.000800247	0.0125616	0.00667308	0.00388503	0.00234326	0.0054774
0.00127572	0.0124937	0.00681448	0.00311003	0.00141489	0.00459995
0.00232983	0.00956732	0.00550108	0.00225333	0.000986981	0.00394815
0.00305944	0.00657919	0.00331254	0.00347621	0.00118788	0.0018866
0.00486235	0.0071879	0.00437223	0.00537232	0.00188114	0.00289953
0.00628364	0.0114068	0.00575116	0.00598162	0.00237875	0.00417617
0.00482796	0.0185263	0.00739767	0.005516	0.00164967	0.00513568
0.00154448	0.0254392	0.00820915	0.00668464	0.000673222	0.00529734
0.00117155	0.02779	0.00810831	0.00562474	0.000954324	0.00559333
0.00263608	0.0204216	0.00730556	0.00530305	0.0016506	0.00516499
0.0030379	0.0211659	0.0089275	0.00803694	0.00258573	0.00590536
0.00142736	0.0193509	0.0102234	0.00932842	0.00504066	0.00726573
0.00114726	0.0155231	0.00932568	0.0106839	0.00517282	0.00740087
0.0007715	0.0132483	0.00920067	0.00778465	0.00418418	0.00593561
0.000623701	0.0132015	0.00840532	0.00503758	0.00254981	0.00393273
0.000220022	0.0104602	0.00547941	0.0019374	0.00236435	0.0030402
8.62762e-06	0.00509542	0.00217266	0.00102133	0.00111738	0.00150434
0.000603421	0.00290133	0.00182787	0.00125737	0.000463362	0.000674999
0.00106929	0.00263496	0.00196402	0.00121205	0.000786453	0.00103232
0.00100758	0.00219137	0.00151507	0.00104004	0.000782425	0.000990722
0.000473408	0.00175274	0.00111214	0.000148004	0.000686671	0.000820422
0.000121845	0.000856729	0.000350238	0.000477351	6.76623e-05	0.000106998
0.00123078	0.00221908	0.00115538	0.000517352	0.000218388	0.00045168
0.00194104	0.00268381	0.00133549	0.000902667	0.000314496	0.000548494
0.00425703	0.00282897	0.00141783	0.000878667	0.000444894	0.000780915
0.00513454	0.00164114	0.000868214	0.001072	0.000326358	0.000639058
0.00399942	0.00212265	0.00116252	0.00238667	0.000369605	0.000690156
0.0032088	0.00804235	0.00367703	0.00317733	0.00101403	0.00188312
0.00508081	0.0104719	0.00454697	0.00430133	0.00137998	0.00250063
0.00468003	0.0151276	0.00583496	0.00591867	0.00166815	0.00367088
0.00338799	0.0171997	0.00646984	0.00398933	0.00219861	0.00489957
0.00398736	0.0101403	0.00368197	0.00445072	0.00160787	0.00328246
0.00458978	0.00970205	0.004286	0.00438139	0.00219333	0.00288871
0.0029346	0.0152477	0.00587446	0.00426533	0.0018059	0.00264785
0.00194104	0.016143	0.00570861	0.00403333	0.00145287	0.00271675
0.00168401	0.0118719	0.0048333	0.00498279	0.00112574	0.0025383
0.00306071	0.0122849	0.00565428	0.00485612	0.00184729	0.00329141
0.00318338	0.0147622	0.00646404	0.00554007	0.00176056	0.00302976
0.00723825	0.0144096	0.00659802	0.00495733	0.00192339	0.00287168
0.0074531	0.0146868	0.00650636	0.00451744	0.00118308	0.00167266
0.00839459	0.0115013	0.00543938	0.00533746	0.00106457	0.00177129
0.0034042	0.013679	0.00695455	0.00669867	0.00107177	0.00255872
0.00340434	0.0175829	0.00854571	0.00581277	0.00177822	0.00368343
0.00331248	0.0193087	0.00687927	0.00519421	0.00136292	0.00278554
0.00356474	0.0163415	0.00626651	0.00434334	0.00115267	0.00222808
0.00352014	0.0113941	0.00520457	0.00329867	0.000873103	0.00172407
0.00265643	0.0080583	0.00395225	0.00417605	0.00084199	0.00123496
0.00342759	0.00802459	0.00446442	0.00697617	0.000712605	0.00124488
0.00231083	0.0082925	0.00787905	0.00683483	0.000776642	0.00135133
0.00195861	0.00937788	0.00799862	0.00561067	0.000665315	0.00127812
0.00121126	0.00881696	0.00664235	0.004476	0.000608179	0.00115328
0.002004	0.00600139	0.00515643	0.00489867	0.000455206	0.000845415
0.00199736	0.0062898	0.0062258	0.00418533	0.000544133	0.000942257
0.00241816	0.00642219	0.00545194	0.00300133	0.000721616	0.00109643
0.00321209	0.00644569	0.00356383	0.003492	0.00065749	0.00119042
0.00440768	0.00651036	0.00379229	0.00406933	0.000586419	0.00115686
0.00636122	0.00788705	0.00416835	0.00384	0.000654419	0.00106638
0.00456028	0.00876912	0.00364562	0.004108	0.000698701	0.00106713
0.00604604	0.0094646	0.00381829	0.00403733	0.000673734	0.00152245
0.0031758	0.0077909	0.00370795	0.00419067	0.000631167	0.00182824
0.00305931	0.0156385	0.00442465	0.00332804	0.000417332	0.00156717
0.00241839	0.0165526	0.00344723	0.00280803	0.000198311	0.000950479
0.00433663	0.0101744	0.00282279	0.00418815	0.000322144	0.000720502
0.00413412	0.00995368	0.00445887	0.00531486	0.00100866	0.00193333
0.00247787	0.00828664	0.00609044	0.00598162	0.0014428	0.00257676
0.000658465	0.00803001	0.00681229	0.00408005	0.00156146	0.00282061
0.000674103	0.00486149	0.00492553	0.00312004	0.00120331	0.00195925
0.0021863	0.00855075	0.00418825	0.00324004	0.000778114	0.00128029
0.003706	0.00949321	0.00408196	0.00358938	0.000744645	0.00122699
0.00313221	0.00819196	0.00394403	0.00244403	0.000650693	0.00110597
0.0040005	0.00395786	0.00255036	0.00218	0.000590419	0.00097136
0.00441964	0.0028198	0.00220767	0.00285467	0.000555794	0.000839482
0.00529899	0.00421375	0.00263599	0.00391885	0.000823507	0.00113415
0.00618938	0.00674033	0.00388769	0.00306415	0.001157	0.00174217
0.00351241	0.00706426	0.00293001	0.00225067	0.00088848	0.00147934
0.0017216	0.0098226	0.00225703	0.00248133	0.000717565	0.00118157
0.000955965	0.0122846	0.00265466	0.003132	0.000654908	0.00109595
0.000520881	0.0122238	0.00369479	0.00519206	0.000645328	0.00111996
0.000216759	0.0161751	0.00461821	0.00578139	0.00106355	0.00200158
0.000347459	0.0123041	0.00442432	0.00653757	0.00162909	0.00262029
0.000549682	0.0102806	0.00505492	0.00524507	0.00141708	0.00227844
0.000669431	0.00860015	0.00421607	0.00357372	0.000833005	0.00128865
0.000268252	0.00538395	0.00291657	0.00595064	0.000720908	0.00126269
0.000438641	0.00431987	0.00482932	0.00777213	0.00109202	0.00177984
0.000478524	0.00650254	0.00616987	0.00889494	0.000882937	0.00154497
0.00207828	0.00770771	0.00681412	0.00699051	0.000775133	0.00156693
0.00299979	0.00676039	0.00566003	0.00634019	0.000724833	0.00143294
0.00315773	0.00466326	0.0053969	0.00699301	0.000571105	0.00115644
0.000711812	0.00711824	0.006214	0.00691308	0.000520968	0.00118914
0.00309263	0.0076995	0.00559777	0.00489694	0.000422057	0.00103602
0.00428479	0.00899606	0.00359318	0.00514359	0.000429223	0.000895779
0.00438686	0.013747	0.00423348	0.00511473	0.000335109	0.000896821
0.00142922	0.0145033	0.00482457	0.00354671	0.000245053	0.000871444
0.000546854	0.00912085	0.00332972	0.0030547	0.000109955	0.000584655
0.000917585	0.011071	0.00299045	0.005912	0.000175159	0.00129117
0.00136937	0.0135871	0.00464042	0.00618141	0.000858679	0.0026471
0.00474839	0.0148211	0.00486665	0.00299353	0.000873975	0.00267007
0.00563875	0.0071671	0.00252195	0.00563784	0.0012646	0.00142167
0.00639834	0.00797838	0.00557636	0.00591243	0.00377706	0.00376056
0.00409714	0.0104355	0.00586175	0.00461894	0.00364892	0.0035967
0.00383801	0.00848741	0.00365855	0.00534553	0.000747218	0.000957491
0.00167525	0.00971969	0.00426714	0.00636156	0.000572127	0.000932988
0.00286672	0.0140957	0.00516078	0.00723777	0.000708373	0.00109551
0.00315924	0.0162731	0.00618491	0.00787362	0.00131965	0.00208751
0.00289273	0.0147009	0.00627981	0.00735733	0.00127264	0.00201328
0.00370313	0.0193479	0.0056611	0.00716533	0.00065397	0.00115618
0.0063309	0.0178262	0.00587324	0.00652941	0.000639465	0.00115218
0.00577516	0.0160406	0.005395	0.00402005	0.000569195	0.00105988
0.00508585	0.0116826	0.00355458	0.00438	0.000819045	0.000764331
0.00387483	0.0101627	0.00381864	0.00422667	0.00144461	0.00124955
0.00431172	0.010311	0.00435257	0.00475733	0.00171129	0.00153912
0.00322282	0.0132531	0.00477605	0.00415343	0.00157117	0.00150774
0.00251671	0.010132	0.00386951	0.00450982	0.00145898	0.00150186
0.00355768	0.0082203	0.0042654	0.00476307	0.0017173	0.00178414
0.00472327	0.00799363	0.00472923	0.00408825	0.00207139	0.00179744
0.0030803	0.00872713	0.00403986	0.00338946	0.001645	0.00133407
0.00335862	0.0102444	0.00343199	0.00381618	0.00148213	0.00115287
0.000834608	0.00894912	0.00343115	0.00353613	0.00156819	0.00119196
0.000817827	0.0112908	0.00413614	0.00284284	0.00140295	0.00110327
0.000734649	0.0111104	0.0035183	0.00285884	0.0010756	0.000858985
0.00122134	0.0107013	0.00283089	0.0040721	0.00116804	0.00097898
0.000887156	0.0102422	0.00395982	0.00316404	0.0014346	0.00140515
0.00123991	0.00588537	0.00315112	0.00246273	0.00114999	0.00124277
0.00169519	0.00287612	0.00249303	0.00222408	0.00118209	0.00139768
0.0019893	0.00266585	0.00236044	0.00222536	0.00119929	0.00135203
0.000956097	0.00325915	0.0024287	0.00234403	0.000877037	0.000986972
0.00107501	0.0029865	0.00233061	0.00171337	0.000661072	0.000824355
0.000598556	0.00253375	0.00147452	0.00310674	0.0002156	0.000441256
0.00207517	0.00446199	0.00323348	0.00411872	0.000331877	0.000645969
0.00247155	0.00565888	0.00420219	0.00329467	0.000593915	0.00102371
0.0027677	0.00356429	0.00313744	0.00337067	0.000568865	0.000844531
0.00496131	0.0040757	0.00313122	0.00316808	0.000448246	0.00109396
0.00827384	0.00312226	0.0025162	0.00521879	0.000358809	0.00100121
0.00413421	0.00648314	0.00437645	0.00432939	0.000640773	0.00134041
0.00221597	0.00647592	0.0042671	0.00404805	0.000575337	0.000965994
0.00105653	0.0064211	0.00402339	0.00454805	0.000706536	0.00114654
0.000714135	0.00702282	0.00432162	0.00690358	0.0010325	0.0013622
0.000177433	0.0122958	0.00611819	0.00478759	0.00126207	0.00257408
0.00076773	0.00742633	0.00425516	0.00334193	0.000590221	0.00180619
0.0010432	0.00404224	0.00292478	0.00242542	0.000439325	0.000852305
0.00120617	0.00302487	0.00231193	0.00117733	0.000490979	0.000821086
0.000256673	0.00199413	0.00102195	0.00062	0.000323446	0.000458653
0.00441661	0.000998965	0.000461685	0.00052	0.000201997	0.000188627
0.0046459	0.000836059	0.00035866	0.00118267	0.00015323	0.000157943
0.00486862	0.00120522	0.000958487	0.00150407	0.0003674	0.000433548
0.000839352	0.00237571	0.00133416	0.00109073	0.000426517	0.000551953
0.00127803	0.00180255	0.000995269	0.00366822	0.000447158	0.000611346
0.00154925	0.00784897	0.00419045	0.00578414	0.00154749	0.00163628
0.00250022	0.00884019	0.00592215	0.00997503	0.0026794	0.00278113
0.00191128	0.0160419	0.00954367	0.00778037	0.00428559	0.00483011
0.00221944	0.0134481	0.00698084	0.00487212	0.0030522	0.00392563
0.00283334	0.0120056	0.00477452	0.00271213	0.00138702	0.00220675
0.00153831	0.00505217	0.00241861	0.00322953	0.000614531	0.0011683
0.000806502	0.00564693	0.00258726	0.00329883	0.000704968	0.00154356
0.000728319	0.00405465	0.00257895	0.00390143	0.000678328	0.00160076
0.00333166	0.00744977	0.00342134	0.00501206	0.00107237	0.0016881
0.00321081	0.00985626	0.00443439	0.00418553	0.00113921	0.00217019
0.00226179	0.0075916	0.00355363	0.00391485	0.00121268	0.00199716
0.00148379	0.00512514	0.00286507	0.0056016	0.000803481	0.00168521
0.00132375	0.00602682	0.00435952	0.00563514	0.00150378	0.00249133
0.00347578	0.0103511	0.00471949	0.00386966	0.00125353	0.00238093
0.00513353	0.00742008	0.00315593	0.00310563	0.000531004	0.00158853
0.00509735	0.00480419	0.00259276	0.00418287	0.000435104	0.00132535
0.00210543	0.00498674	0.00336485	0.00427015	0.000684305	0.00183533
0.00128154	0.00486898	0.00340274	0.00420347	0.000842048	0.00208098
0.00217787	0.00673264	0.00332104	0.0038647	0.000906211	0.00203884
0.00277857	0.00820546	0.00320072	0.003915	0.000913881	0.00178852
0.00219661	0.00836174	0.00325709	0.00432303	0.000782322	0.00139044
0.000364432	0.0036894	0.00357326	0.00603748	0.000763494	0.00157538
0.00142825	0.00564936	0.00440052	0.00546013	0.000766201	0.00178056
0.00232734	0.00774838	0.00358038	0.00474	0.000832919	0.00166758
0.00683429	0.00707611	0.00268422	0.00496854	0.000645403	0.00135013
0.00837455	0.0055169	0.00242088	0.00503788	0.000722343	0.00151073
0.0101846	0.00299707	0.00250427	0.00449232	0.000776815	0.00156265
0.00871851	0.00483061	0.00275404	0.00408143	0.00075157	0.00143267
0.0038802	0.00920087	0.00309884	0.00336933	0.000788804	0.00134902
0.00281806	0.0149732	0.0038805	0.0033722	0.00162922	0.00131628
0.00185998	0.0137152	0.0039467	0.00535791	0.00158551	0.00130889
0.00122831	0.0141846	0.00518937	0.00870783	0.00246404	0.00187033
0.00202502	0.015652	0.0073951	0.00808459	0.00357704	0.00462545
0.00369882	0.011061	0.00638525	0.00515123	0.00345393	0.00494047
0.00357695	0.00715979	0.0035309	0.00348683	0.00156764	0.00277346
0.00179763	0.00812343	0.00300164	0.00276567	0.000876319	0.0016668
0.00339275	0.00658803	0.00252215	0.00344291	0.00107125	0.00154627
0.00821211	0.00991062	0.00301613	0.00432831	0.00136826	0.00192312
0.00779254	0.0117994	0.00318555	0.00349471	0.000947248	0.001519
0.00471833	0.00978295	0.00225894	0.00215213	0.000431178	0.000934307
0.00289148	0.00485694	0.00166275	0.00255746	0.000271238	0.000629542
0.00272031	0.00786049	0.00244573	0.00443216	0.000418828	0.000869097
0.00591128	0.016216	0.00437225	0.00501879	0.000646176	0.0014449
0.00435779	0.0159916	0.00465008	0.00400696	0.000658347	0.00147963
0.00194388	0.00768768	0.00342795	0.00420856	0.000496124	0.00108372
0.00034431	0.00530576	0.00319146	0.00402977	0.000771342	0.00161595
0.000207759	0.00553187	0.00321408	0.00569648	0.00120623	0.00216244
0.00101786	0.00995528	0.00470698	0.00388814	0.0012366	0.00291074
0.00361433	0.00751899	0.00321313	0.00297801	0.000668211	0.00209862
0.00427479	0.00501385	0.00231668	0.00278474	0.000447457	0.000965152
0.00328778	0.00213211	0.00219067	0.00302148	0.000619087	0.00100496
0.00165887	0.00179382	0.00247539	0.00405101	0.000622838	0.00106555
0.000992814	0.00594191	0.00339771	0.00547792	0.000602824	0.00115562
0.000945512	0.0101462	0.00487865	0.00506152	0.000631978	0.00138623
0.00104124	0.0124272	0.00452361	0.00450299	0.000503772	0.00125789
0.00275939	0.0100419	0.00396975	0.00405748	0.000732116	0.00120971
0.00454885	0.00798094	0.00346048	0.00301899	0.000679448	0.00107304
0.00274282	0.00396375	0.00236176	0.00274166	0.000491049	0.000898408
0.000931516	0.00236452	0.00209329	0.00202967	0.000522108	0.000910208
0.000467824	0.00292739	0.00154005	0.0020255	0.000532769	0.000774816
0.00134666	0.0065933	0.00168217	0.0025507	0.000521662	0.000791241
0.00291758	0.0106336	0.00219053	0.0027869	0.000616119	0.000974862
0.00359005	0.00701073	0.0020302	0.00215355	0.00123232	0.0015266
0.0031399	0.00228488	0.00152916	0.00109474	0.00117129	0.00137227
0.00156561	0.000668326	0.000674699	0.00231611	0.000676362	0.000768459
0.00400336	0.00272497	0.00160068	0.00432821	0.00121579	0.00133497
0.00374538	0.00593164	0.00345397	0.00474145	0.00154917	0.0020577
0.00275048	0.00726872	0.00412705	0.00372413	0.00103464	0.00167778
0.000844731	0.00944909	0.00336736	0.00295218	0.000638486	0.00125367
0.00104621	0.00891265	0.00260446	0.00416035	0.00121889	0.00150546
0.000815874	0.00890942	0.00345235	0.00486968	0.00211055	0.00280541
0.000487687	0.0117042	0.00462453	0.00454533	0.00158686	0.00300006
0.00203808	0.00904584	0.00412533	0.00587733	0.000600594	0.00181128
0.00301459	0.00659491	0.00448255	0.00676541	0.00116307	0.00231782
0.00240317	0.00431506	0.00515644	0.00673091	0.00172812	0.00273543
0.00200675	0.00516162	0.00505322	0.00461942	0.00162448	0.00259453
0.000599847	0.00391825	0.00329945	0.00458202	0.000736509	0.00123329
0.00244077	0.00304197	0.00229036	0.00474715	0.00042999	0.000825579
0.00278048	0.00663847	0.00290804	0.00467089	0.000739306	0.00114464
0.00191376	0.0100624	0.00351403	0.00443877	0.00109102	0.00168528
0.00203866	0.0097266	0.00362193	0.00416677	0.00108762	0.00159645
0.00174733	0.00968985	0.00373662	0.00299348	0.000718013	0.00129311
0.00146463	0.00457105	0.00265716	0.00395886	0.000383605	0.000698293
0.00155754	0.0069526	0.00309979	0.00504273	0.000343605	0.00133328
0.00288142	0.00804834	0.00416791	0.00468278	0.000773471	0.00178975
0.00328338	0.00769965	0.00387284	0.00382543	0.00086952	0.0013914
0.00348495	0.0068227	0.00302926	0.00356667	0.00067439	0.000927288
0.00178438	0.00761135	0.00307362	0.00291733	0.000555898	0.000901676
0.000921048	0.00645949	0.00275787	0.00303733	0.000595811	0.000805201
0.000720928	0.00554579	0.00245463	0.004644	0.000437559	0.000592629
0.00117899	0.0124657	0.0037962	0.00410548	0.000608615	0.00111445
0.000744823	0.0114161	0.00339369	0.00363746	0.000628605	0.00129039
0.000115195	0.0110638	0.00294884	0.00399876	0.00088584	0.00114903
0.002322	0.00603796	0.00324754	0.00368018	0.00110703	0.0016101
0.00899831	0.00479796	0.00293434	0.00252548	0.000895081	0.00134749
0.00908616	0.00355125	0.0021084	0.0016309	0.000672556	0.000951918
0.0027582	0.00305326	0.00139999	0.00371671	0.00073848	0.000883519
0.000149189	0.00458378	0.00331431	0.0042304	0.00163314	0.00198602
0.000377212	0.00486327	0.00385193	0.0036003	0.00149131	0.00173104
0.00187075	0.00887553	0.00353253	0.00415635	0.000531123	0.000548546
0.00215892	0.0135844	0.00366246	0.00549712	0.000562765	0.00094968
0.00294421	0.0122987	0.00442141	0.00477877	0.0010187	0.0014253
0.00405319	0.0052659	0.00353836	0.0043421	0.00110865	0.00107564
0.00405397	0.00224359	0.00270812	0.00453329	0.00084687	0.000869513
0.00339969	0.00255577	0.00274993	0.00511103	0.000487429	0.000604143
0.00293465	0.00542967	0.00366563	0.00448566	0.000928253	0.00109386
0.0028522	0.00591651	0.00325072	0.004932	0.000841683	0.00103911
0.000291149	0.00753823	0.00396927	0.00451339	0.00101602	0.00134648
0.000702297	0.0107345	0.00398685	0.00497035	0.000614716	0.000909273
0.00423534	0.0115899	0.00358758	0.00575646	0.000703911	0.00087864
0.00517793	0.0130692	0.00409212	0.00447558	0.000949944	0.00144581
0.00233978	0.00889968	0.0031678	0.00431411	0.000951367	0.00166386
0.00305574	0.00784342	0.0031839	0.00132302	0.00110449	0.00185253
0.00259097	0.00143571	0.00120873	0.0022471	0.00079451	0.000872652
0.00224319	0.00368374	0.00210552	0.00363622	0.000781642	0.00101749
0.000371011	0.00828974	0.00296644	0.00481206	0.0007568	0.00112978
0.000118586	0.0102955	0.00404899	0.00403348	0.000861795	0.00129172
0.00775541	0.00626494	0.00377658	0.0036508	0.00110213	0.00122526
0.0103628	0.0082571	0.00384592	0.00275477	0.00105366	0.00116027
0.00927142	0.00642343	0.0030954	0.00314941	0.000686813	0.000811688
0.00275269	0.0050827	0.00330358	0.00210805	0.000761444	0.000755926
0.000262279	0.00172931	0.00162041	0.000765357	0.000517879	0.000470371
0.00115742	0.000598919	0.000568954	0.000112003	0.000147164	0.000112797
0.00179501	0.000285502	8.82717e-05	0.00214425	3.50226e-05	3.27405e-05
0.00222249	0.00859753	0.00174014	0.0041324	0.00129049	0.00132923
0.00320662	0.0156651	0.00333967	0.00459777	0.00181818	0.001863
0.00448518	0.0149985	0.00387182	0.00293649	0.00178067	0.00199092
0.00527898	0.00675934	0.00241982	0.00175636	0.000891377	0.00111261
0.00269153	0.0013488	0.00153103	0.00212551	0.000657476	0.00083792
0.000301105	0.00371588	0.00173231	0.00424431	0.000809819	0.000977607
0.00148703	0.00670456	0.00381732	0.00677608	0.00189384	0.00206568
0.00172708	0.012415	0.00607429	0.00626274	0.00312542	0.00362032
0.00229855	0.0170249	0.00600218	0.00845467	0.00265302	0.00297895
0.00228781	0.0211526	0.00790418	0.00472933	0.00314238	0.00383595
0.00163406	0.0125536	0.0042667	0.0034629	0.00116596	0.00150526
0.00156415	0.00723077	0.00330012	0.0016588	0.000550861	0.000715397
0.000762724	0.00133689	0.00162848	0.00260816	0.000397302	0.000439993
0.00126921	0.00389387	0.00256384	0.00387081	0.000960745	0.000975603
0.00198251	0.00622609	0.00333643	0.00340667	0.00100948	0.0010119
0.00221585	0.00590681	0.00272704	0.00424697	0.000376487	0.000638494
0.00216093	0.00770302	0.00325613	0.00418584	0.000438146	0.00078634
0.00155392	0.00573639	0.00331291	0.00503776	0.00078563	0.00111046
0.00149092	0.00515643	0.00398727	0.00523777	0.00113188	0.00142659
0.00103885	0.00412527	0.00437145	0.00553386	0.0013283	0.00174871
0.000371015	0.00719677	0.00474693	0.0036536	0.00126645	0.00156246
0.00151724	0.00700043	0.00348241	0.00295611	0.000693642	0.000656658
0.0015376	0.0079195	0.0028184	0.0029867	0.000487843	0.000485043
0.000584528	0.00989685	0.00318687	0.00395471	0.000459621	0.00073219
0.00136383	0.00915945	0.00430686	0.00410667	0.00110527	0.0015521
0.00120342	0.00945227	0.00429141	0.00434944	0.00112382	0.00150321
0.000617059	0.00534758	0.00403868	0.00341879	0.00117317	0.0013784
7.67422e-05	0.00464808	0.00299715	0.00388442	0.00111184	0.00125613
0.000616417	0.00819193	0.00333034	0.00495799	0.00127194	0.00150954
0.00143231	0.00982396	0.00431988	0.00373351	0.00131911	0.00175202
0.00131592	0.00453981	0.00319565	0.00315935	0.000748333	0.00092509
0.00154636	0.00459399	0.00277139	0.00156575	0.00102763	0.00120143
0.00112407	0.00294061	0.00138788	0.000764238	0.000893333	0.00101514
0.00090057	0.00211132	0.00077777	0.000826885	0.000305488	0.000414787
0.000500435	0.000673937	0.000594315	0.00224916	0.000312704	0.000320114
0.000583407	0.00264266	0.00169948	0.00285799	0.000795139	0.00102369
0.00028787	0.00553781	0.0022949	0.00238453	0.00119545	0.0015076
0.000429503	0.00486524	0.00183032	0.00355117	0.00116637	0.00128231
0.00063823	0.00615869	0.00156654	0.00391812	0.000900235	0.00131067
0.00256435	0.00556768	0.00150064	0.00435095	0.000758281	0.0012202
0.0063123	0.00550695	0.00199591	0.0038864	0.000955433	0.00141142
0.00547668	0.00536219	0.00251741	0.00603262	0.00121045	0.00195889
0.00485317	0.00855748	0.00371423	0.00514021	0.00206186	0.00325183
0.0010238	0.00668154	0.00324021	0.00263663	0.00184477	0.00298168
0.000859704	0.00364003	0.00164972	0.00229713	0.00110004	0.0010763
0.000240195	0.00259612	0.00153072	0.00406955	0.000964653	0.000923231
0.000199723	0.00918935	0.00258744	0.00314726	0.00100976	0.00123999
0.000104496	0.0135905	0.00256467	0.0034577	0.000473952	0.000872303
9.53402e-05	0.0138321	0.00261602	0.00271727	0.000406395	0.000930072
4.20944e-05	0.00824591	0.00154426	0.0022168	0.00056454	0.00093124
0.000316696	0.00578889	0.00211255	0.00158855	0.000438494	0.00071965
0.000341721	0.0047778	0.00204283	0.00152736	0.000264602	0.000481194
0.000254337	0.00455322	0.00201465	0.00135794	0.000328423	0.000509919
0.000109826	0.00227882	0.00082865	0.000857488	0.000459347	0.000508085
5.93524e-05	0.00100569	0.000602177	0.000880169	0.000387907	0.000383798
0.000443084	0.000890778	0.000808973	0.000794886	0.000502088	0.000506376
0.000575988	0.000506227	0.00081105	0.0019341	0.000481378	0.000519791
0.000796024	0.00201107	0.0014663	0.00222243	0.000547636	0.000711073
0.000597653	0.00322534	0.00149399	0.00220263	0.000608508	0.00076752
0.000620886	0.00307295	0.00164205	0.00106316	0.000832112	0.000862137
0.000565872	0.00166224	0.00106319	0.00102711	0.000613974	0.000630917
0.00700066	0.000713226	0.000798175	0.00207169	0.000648116	0.000555234
0.00724247	0.002375	0.00150306	0.00528558	0.000930433	0.000862445
0.00577839	0.00526471	0.00334353	0.00570137	0.00164642	0.00233745
0.00100665	0.00534795	0.00365477	0.00417622	0.00178815	0.00252724
0.00186632	0.00364227	0.00277551	0.00273307	0.00114966	0.0014921
0.00317399	0.00273859	0.00189719	0.00212493	0.000915334	0.000954345
0.00290153	0.00234027	0.00150986	0.0028336	0.000818093	0.00082777
0.000633781	0.00776467	0.00180786	0.00279097	0.00095423	0.00100034
0.000190667	0.00869215	0.00184034	0.00528946	0.00102652	0.00102303
0.00054216	0.0107223	0.00233291	0.00626487	0.00106297	0.00116893
0.000730634	0.0084327	0.00270574	0.00897433	0.00121798	0.00160824
0.000541287	0.0111798	0.00359361	0.00835914	0.00112927	0.00294826
0.000766013	0.0117165	0.00351823	0.00624897	0.000906008	0.00328224
0.00102176	0.00862996	0.00335418	0.00420891	0.000772749	0.00236611
0.00103483	0.00512015	0.0028288	0.00377433	0.000693349	0.00102771
0.00193462	0.00463059	0.00255271	0.00410059	0.000650746	0.000653115
0.00140821	0.00418767	0.00260849	0.00431605	0.000835557	0.000936644
0.000412044	0.00348406	0.00278379	0.004272	0.000886798	0.000892741
0.00153133	0.00492507	0.00295675	0.00487473	0.000736296	0.000762239
0.00197156	0.00687463	0.00281498	0.00483357	0.000849162	0.000958954
0.00168294	0.00871608	0.00281343	0.00403663	0.000881347	0.00109563
0.000543617	0.00995414	0.0049278	0.00516062	0.00106127	0.00108951
0.00059974	0.0138893	0.00648915	0.0036496	0.00133626	0.00161036
0.000782492	0.00956359	0.00457688	0.00234684	0.000955362	0.00121309
0.00043674	0.00242017	0.00187947	0.00322423	0.000467016	0.000505932
0.00161159	0.00424149	0.003059	0.00406706	0.000561073	0.000587977
0.00411245	0.00540949	0.00377989	0.00360581	0.000631135	0.000717478
0.00464952	0.00319862	0.0030965	0.00547779	0.000485281	0.000551272
0.00414445	0.00559183	0.00455355	0.00898422	0.00128074	0.00168756
0.00279091	0.00949092	0.00719536	0.0099115	0.00364961	0.00474413
0.00191188	0.011764	0.00831673	0.0116789	0.00568154	0.00758964
0.00223595	0.0131019	0.00917242	0.00879028	0.00641548	0.00785012
0.00136543	0.0137398	0.00657865	0.008436	0.00390208	0.00443432
0.00117612	0.018207	0.00619554	0.00545073	0.00344178	0.00369802
0.00493216	0.0185096	0.00386064	0.00520279	0.00140728	0.00160091
0.00473182	0.0185655	0.00317223	0.00324671	0.00104706	0.00132447
0.00416174	0.00860887	0.00163625	0.00243339	0.000541391	0.000962347
0.00215879	0.00495681	0.00132673	0.00346679	0.000457091	0.000819537
0.00259674	0.00455562	0.00186423	0.00452283	0.000786017	0.00113092
0.00170501	0.00540431	0.00227806	0.00438411	0.00100553	0.00120595
0.000386714	0.00515659	0.00209455	0.00497867	0.000917786	0.000942712
0.0010536	0.0090432	0.00304757	0.00363738	0.000857441	0.000937222
0.00103763	0.00677434	0.00261119	0.00377476	0.000578933	0.000607862
0.00127601	0.00684045	0.00317673	0.00532565	0.000546648	0.000699416
0.000360589	0.0098287	0.00497152	0.00706434	0.000730741	0.00135263
0.000341998	0.0145733	0.00666537	0.00396267	0.00186212	0.00275444
0.000884967	0.00977853	0.00397443	0.00115468	0.00143161	0.00188631
0.00237814	0.001679	0.00102826	0.0029867	0.000448387	0.000573022
0.00177078	0.00583742	0.00274428	0.00318404	0.0010623	0.00118194
0.00449949	0.00625907	0.00290343	0.0050199	0.00108354	0.00125107
0.00332524	0.0113264	0.00416917	0.00359805	0.00161824	0.00207068
0.00460601	0.00705049	0.00272391	0.00239823	0.00114648	0.00156473
0.00270655	0.00541687	0.00227474	0.00173202	0.00083753	0.001124
0.000696488	0.00240874	0.00161567	0.00292937	0.000579901	0.00054324
0.000882472	0.00570935	0.00251866	0.00309211	0.000720703	0.00069043
0.00206888	0.00494962	0.00256238	0.00377076	0.000746922	0.000786638
0.00247346	0.00906642	0.00264516	0.00355467	0.000677361	0.000684789
0.00113504	0.0067673	0.00231984	0.00435339	0.000756066	0.000674604
0.000739787	0.00997524	0.00331847	0.00455211	0.000866718	0.000959491
0.000995781	0.00981581	0.00396955	0.00624628	0.001208	0.00153572
0.00116725	0.00935896	0.0060255	0.00614093	0.00288697	0.00337418
0.00175055	0.00896789	0.00564442	0.00584717	0.00272156	0.00324591
0.000745388	0.0109407	0.00503619	0.00453883	0.00224993	0.00272022
0.000642624	0.00974946	0.00370798	0.00443755	0.00089051	0.00110885
0.000289916	0.00631245	0.00396784	0.00324317	0.00113444	0.00125546
9.44102e-05	0.00443681	0.00315741	0.00291916	0.000812512	0.00106317
0.000141159	0.00576891	0.00338088	0.00175896	0.000586266	0.000927973
0.000663136	0.00495383	0.00227294	0.00344267	0.000427545	0.000647226
0.000648615	0.00929515	0.00344854	0.00334549	0.000331464	0.00062142
7.10012e-05	0.0060102	0.00227356	0.00564834	0.00045902	0.000526037
0.00280999	0.00973502	0.00451848	0.00371351	0.00137881	0.00166435
0.00280999	0.00604415	0.00341084	0.0030307	0.00129233	0.00145701
0.000354576	0.00581744	0.00317362	0.00331749	0.00170652	0.00157427
3.46456e-05	0.00800065	0.00349789	0.00508418	0.00186045	0.00141552
0.000543551	0.00994631	0.00485915	0.0033482	0.00233835	0.00191603
0.00094505	0.004707	0.00260322	0.00156009	0.000996581	0.00100401
0.00173368	0.0015754	0.00131646	0.00175873	0.00059091	0.000578588
0.0013329	0.00357304	0.00172889	0.00185336	0.000245491	0.000304602
0.000585235	0.0036094	0.00177554	0.00140135	0.000278358	0.000335333
0.00105221	0.00168543	0.00126737	0.00195736	0.000314377	0.000421637
0.000535195	0.00191155	0.00180625	0.00253867	0.000699764	0.000717414
0.000212758	0.00337647	0.00232614	0.00266426	0.000653065	0.000903091
0.000911354	0.00522362	0.00253485	0.00266162	0.000450106	0.000899853
0.000926544	0.00437031	0.00241887	0.00345771	0.000458991	0.000811951
0.00301047	0.00406339	0.00310038	0.0034415	0.00166982	0.00154422
0.00286496	0.00445906	0.0031381	0.00511218	0.0018027	0.00152014
0.00278494	0.00911035	0.00415102	0.00374409	0.00245285	0.00211141
9.54277e-06	0.00570534	0.00291572	0.00168275	0.00146501	0.00120041
6.24948e-05	0.00168183	0.00177745	0.000277343	0.000856946	0.000640086
0.00029065	0.00113369	0.000351639	0.000476034	0.000165098	0.000143276
0.000649895	0.00150181	0.000539662	0.00155878	0.000230168	0.000244012
0.000612196	0.00384438	0.00175472	0.00240284	0.000738706	0.000573859
0.000350278	0.00454856	0.00238646	0.00208	0.00114576	0.000752991
0.00126678	0.00424884	0.00199743	0.000806667	0.0010059	0.000590963
0.00157131	0.000569128	0.00086106	0.00129733	0.000493323	0.000335938
0.0011432	0.00121427	0.00144992	0.00145333	0.000939006	0.000820819
0.000354834	0.00154835	0.00164989	0.00134403	0.00103536	0.000917368
0.000492782	0.0019876	0.00165978	0.00147337	0.000915456	0.000892514
0.000759801	0.00155851	0.0016276	0.00167477	0.000620197	0.00055751
0.000758944	0.00133923	0.00169502	0.00252142	0.000458846	0.000494469
0.000327132	0.00345422	0.0028553	0.00216536	0.00120634	0.000864961
0.000321877	0.00333182	0.00253554	0.00209077	0.00134702	0.000800869
0.000150863	0.00246891	0.00239581	0.00188678	0.00134678	0.000766523
0.000314034	0.00115198	0.00199789	0.00239792	0.000810165	0.000641363
0.000593602	0.00170876	0.00260813	0.0032328	0.000999615	0.00123868
0.00048115	0.00255066	0.00361245	0.00242948	0.00111445	0.00143666
0.000476043	0.00238772	0.00303702	0.00121606	0.000970043	0.000996044
0.000814747	0.001129	0.00167516	0.000374676	0.000608205	0.000556764
0.00243515	0.000713436	0.000787789	0.000537346	0.000216911	0.000146151
0.00317799	0.000551392	0.000421321	0.000708017	0.000286381	0.000201635
0.00292452	0.000968904	0.000550468	0.000429333	0.000314737	0.000212603
0.00221445	0.00128266	0.000453393	0.000326667	0.000179825	5.96252e-05
0.00195692	0.00116173	0.000558457	0.000729333	0.000151076	9.06391e-05
0.00115056	0.00110507	0.00105463	0.00177067	0.000370512	0.000262979
0.00128087	0.00231704	0.00204719	0.00368267	0.000715709	0.000761426
0.000449999	0.00679247	0.00358338	0.003456	0.00169725	0.0017123
0.000806281	0.00797217	0.00346807	0.00272533	0.00156339	0.00137371
0.00078483	0.00864948	0.00303464	0.00154	0.00130276	0.00110952
0.000711921	0.00651684	0.00224406	0.00208	0.000855877	0.000528318
2.52316e-05	0.00612313	0.00252824	0.00207336	0.00120684	0.000849112
0.00320848	0.00415896	0.00235435	0.00169604	0.0012043	0.000993912
0.00489619	0.00315114	0.00192915	0.00027334	0.000920849	0.000988336
0.00460981	0.000632328	0.000410491	0.000386667	0.000199564	0.00043457
0.000621644	0.000759348	0.00053877	0.000534667	0.000207527	0.000244708
0.000389202	0.000725031	0.000668082	0.000257333	0.000255281	0.000273883
0.00016811	0.000469271	0.000394821	0.000156002	0.000138371	0.000119855
9.21772e-05	0.00023082	0.000111137	0.00171614	4.26097e-05	5.94615e-05
0.000434143	0.0037419	0.00103041	0.00270849	8.60942e-05	0.000210704
0.000683294	0.00526497	0.0015277	0.00263644	0.000238779	0.000355842
0.000723812	0.00465346	0.00159855	0.000612007	0.000258553	0.000406947
0.00102929	0.00098515	0.000533476	0.000986679	0.000137392	0.000258109
0.00458826	0.00235274	0.00094633	0.000797333	0.000377773	0.00049814
0.00532978	0.00219514	0.000679463	0.000289333	0.000338168	0.000367943
0.0044005	0.000578511	0.000383536	0.000886667	0.000121858	0.000116739
0.00314486	0.00109977	0.000969698	0.00114135	0.000420268	0.000437144
0.000694702	0.00166716	0.0010274	0.00121868	0.000415108	0.000511969
0.000734298	0.00177412	0.000936832	0.000528	0.000398778	0.000513645
0.000326289	0.00171513	0.000452483	0.002208	7.77207e-05	0.000112053
0.000796522	0.00591364	0.002003	0.00349479	0.000301669	0.000611559
0.00205489	0.00661289	0.00289292	0.00227475	0.00105726	0.000846047
0.00269405	0.00573702	0.00241093	0.000876042	0.000985974	0.000465749
0.00322199	0.00414437	0.00149397	0.000677341	0.000510895	0.000233281
0.00442613	0.00139429	0.000470886	0.00105867	0.000307246	0.000169258
0.00451947	0.00128829	0.00085548	0.00160133	0.000371886	0.000344822
0.00447214	0.00147247	0.00130771	0.00140133	0.00042395	0.000523517
0.00338592	0.00197166	0.00136405	0.002788	0.000449877	0.000508882
0.000740617	0.00298538	0.00208776	0.00259333	0.000416655	0.000407275
0.000522652	0.00297889	0.00185108	0.00248667	0.000304874	0.000254231
0.00048166	0.00302628	0.00158672	0.00356271	6.01896e-05	6.7379e-05
0.00019837	0.00654866	0.00285266	0.0040561	0.000584814	0.00115444
9.01968e-06	0.00771671	0.00327439	0.00261873	0.000737532	0.0013068
4.6409e-05	0.00681034	0.00171541	0.00216431	0.000792722	0.000648749
0.00141968	0.00483673	0.00132121	0.000954804	0.000511829	0.000510817
0.00141827	0.00150067	0.000690699	0.000818667	0.000212137	0.000323246
0.00246005	0.00145962	0.000902881	0.00108267	0.00046403	0.000507226
0.00201692	0.00194213	0.00122264	0.000918667	0.000685873	0.000646107
0.00113412	0.00132434	0.00106312	0.000398667	0.00061151	0.00057098
0.00509786	0.000338564	0.000398664	0.00054	0.000198119	0.000172303
0.00493783	0.000707352	0.000719303	0.00139467	0.000296639	0.000240361
0.00902829	0.00361968	0.00166264	0.001364	0.000576422	0.000712635
0.0066218	0.00347501	0.0015581	0.00169467	0.000617592	0.000729162
0.000716368	0.00413194	0.00157569	0.00131068	0.000736249	0.000907456
0.000470841	0.00274955	0.00144507	0.000770676	0.000830337	0.000843072
0.000586868	0.00132819	0.0010442	0.00219067	0.000574599	0.000531304
0.000200944	0.00473318	0.001878	0.00240533	0.000624051	0.000571188
0.000132692	0.00460617	0.00184434	0.00435637	0.000507343	0.000551505
2.4314e-05	0.011374	0.00335701	0.00468706	0.00151655	0.00229785
0.00138827	0.0116588	0.00402195	0.00622586	0.00251402	0.00319846
0.00165031	0.0105542	0.00540453	0.00508539	0.00355819	0.0040609
0.000702291	0.00841376	0.00467834	0.00242803	0.00316403	0.00306846
0.000138132	0.0034758	0.00251251	0.00105867	0.00158533	0.0014623
0.000241346	0.00138636	0.00136212	0.00058	0.000911201	0.000673638
0.000113865	0.000491906	0.000640496	0.000242667	0.000386548	0.000298322
0.000163035	0.000249054	0.000213644	0.000876	0.000146653	8.27057e-05
0.000186402	0.00237449	0.000735802	0.00127733	0.000422324	0.000217224
0.000448576	0.00310617	0.00118722	0.00168539	0.000660896	0.000447631
0.00112527	0.00254359	0.00163291	0.00161076	0.000839463	0.000669501
0.00245954	0.00158415	0.00156728	0.00198681	0.000737255	0.000731149
0.00581879	0.0020054	0.00195233	0.000890688	0.000773938	0.000802767
0.00452573	0.000919888	0.000856059	0.000858677	0.000376594	0.000413227
0.000952746	0.00065321	0.00104372	0.00103075	0.000261374	0.000337908
0.00137738	0.00103252	0.00157943	0.00144549	0.000284497	0.000495101
0.00123572	0.00207079	0.0016209	0.00171875	0.000295492	0.000645259
0.000916138	0.00371588	0.00131869	0.00237603	0.0003986	0.000657041
0.000686708	0.00719695	0.00232567	0.00357067	0.00108805	0.000800629
0.000223409	0.0109965	0.00388923	0.00258133	0.00204714	0.00113649
0.000108501	0.00731859	0.00291427	0.00160672	0.00156556	0.000849086
0.000901295	0.0020082	0.00125978	0.00165477	0.000910472	0.000674694
0.00177338	0.00356585	0.00155198	0.00171873	0.000671173	0.000650674
0.00248374	0.00383455	0.00165498	0.00112933	0.000610067	0.000744863
0.00225694	0.00288261	0.0013331	0.000901333	0.000507073	0.000569087
0.0023814	0.00177774	0.000929575	0.00107867	0.000587934	0.000588808
0.00211709	0.0038337	0.00122479	0.000889365	0.000622384	0.000490302
0.000370048	0.00324109	0.00100983	0.00418548	0.000480452	0.000393989
0.000250883	0.00843302	0.00501318	0.00493084	0.00172064	0.00151921
0.000371578	0.00722819	0.00617064	0.00507473	0.00215387	0.00176398
0.000473259	0.0072773	0.00589486	0.00234269	0.00181601	0.00103676
0.000416328	0.00363607	0.00200931	0.00182133	0.000702795	0.000598003
0.000352121	0.00342484	0.00144178	0.001092	0.000516206	0.000618385
0.000293421	0.00314639	0.0010493	0.001308	0.000426171	0.000458028
0.000285292	0.00449333	0.00171026	0.00158533	0.000739137	0.00050459
0.00117575	0.00465852	0.00199395	0.003816	0.000923539	0.000753845
0.00118957	0.00497467	0.00379066	0.00297467	0.0021048	0.00225805
0.00196292	0.00218313	0.00274846	0.003056	0.00165485	0.001842
0.00320821	0.00239408	0.00295279	0.00226267	0.00172107	0.00187113
0.00237268	0.00350601	0.00267879	0.00206267	0.00102454	0.000990481
0.00213781	0.0034611	0.00232176	0.000504	0.000903306	0.000926588
0.000301506	0.00148178	0.000629052	0.00282007	0.000150114	0.000309031
0.000158907	0.00329627	0.00236761	0.00325208	0.00110022	0.00141677
0.000162865	0.00355993	0.00285092	0.00321341	0.00130002	0.00163034
0.000203034	0.00407797	0.00311555	0.00163202	0.00107045	0.00152999
0.000200225	0.00370982	0.00183907	0.00139738	0.000521122	0.000688103
0.000185068	0.00294069	0.00153114	0.00132408	0.000434739	0.000565854
0.000528122	0.0027626	0.00138554	0.00118143	0.000383595	0.000406591
0.000512549	0.00201513	0.00120166	0.00160276	0.000407638	0.000436782
0.00174862	0.00293383	0.00186054	0.00198412	0.000693979	0.000638599
0.00345535	0.00198029	0.00233678	0.00203476	0.0010846	0.00083844
0.0022616	0.00152811	0.00239602	0.00135467	0.00101028	0.000856383
0.000196551	0.00180684	0.00164667	0.000776019	0.000646029	0.000688602
9.89732e-05	0.00172925	0.00111874	0.00175071	0.000482459	0.000551709
0.000542231	0.00308453	0.00215134	0.00229606	0.000951777	0.00110859
0.00184649	0.00206001	0.0021879	0.00321612	0.00112265	0.00134103
0.00162224	0.0052396	0.00351903	0.00504291	0.00138431	0.00138315
0.00378091	0.0114204	0.00644948	0.00404953	0.00208494	0.00184526
0.00635848	0.00935653	0.00543526	0.00286667	0.00161649	0.00127135
0.00678358	0.0044835	0.00314053	0.0027681	0.00147135	0.00130337
0.00542461	0.00462378	0.00229271	0.00496691	0.00130203	0.00129203
0.00460659	0.00848061	0.00508376	0.00500824	0.0022173	0.00213004
0.00304524	0.00909545	0.0056418	0.00443867	0.00246593	0.00241639
0.00589037	0.00799455	0.00479942	0.00629867	0.00239562	0.00235091
0.00599746	0.0106591	0.00602492	0.00610667	0.00290222	0.00311943
0.00546944	0.018175	0.00692728	0.005164	0.00304511	0.00289205
0.00461031	0.0176357	0.00646145	0.00382943	0.00252506	0.00209302
0.00552218	0.0114525	0.00517272	0.00371351	0.00144828	0.001542
0.00600644	0.00726453	0.00472144	0.00242672	0.00111763	0.00148926
0.00592512	0.00539327	0.00313462	0.00456011	0.000789154	0.000949183
0.00311066	0.0103058	0.00582865	0.0045015	0.00158933	0.00164961
0.00204559	0.0107349	0.00541304	0.00415605	0.00171317	0.00162244
0.000598213	0.0113676	0.00484789	0.00310937	0.00174396	0.00178036
0.0010662	0.0106887	0.00437096	0.00383333	0.00150739	0.00114635
0.000937729	0.0103211	0.00507057	0.00427067	0.00192991	0.00120051
0.00103829	0.0098109	0.00609247	0.003648	0.00218862	0.00130183
0.000956177	0.0115473	0.00552282	0.00250533	0.0019137	0.00122887
0.000398353	0.00883061	0.00411678	0.00286434	0.00116012	0.00107927
0.000140698	0.00754121	0.00449872	0.0030584	0.000740415	0.00124133
0.000458993	0.00366604	0.00467095	0.00228589	0.000895094	0.0016736
0.00140047	0.00818731	0.00448774	0.00104332	0.000791966	0.00148945
0.00203924	0.00871657	0.00290574	0.000786771	0.000390671	0.00087561
0.00428724	0.00863038	0.00193126	0.00119081	0.000166853	0.000576843
0.0039315	0.00511254	0.00146805	0.000910754	0.000208332	0.000591883
0.003035	0.00104393	0.000878538	0.00101339	0.000228963	0.000500958
0.000286079	0.00374963	0.000716206	0.00192278	0.000324109	0.00045893
0.00085449	0.00576584	0.00164946	0.00177475	0.000706117	0.000784023
0.000895509	0.00587829	0.00175499	0.00348713	0.00062045	0.000644749
0.00163575	0.00678958	0.0041039	0.00450949	0.00195704	0.00204519
0.00314757	0.0131424	0.00593373	0.00372784	0.00222431	0.00337218
0.00316704	0.0120591	0.00494146	0.00254853	0.00106897	0.00235714
0.00128291	0.00824048	0.00369272	0.00160019	0.00102596	0.00191706
0.00078528	0.00168281	0.00187126	0.00239376	0.0006612	0.000878874
0.00165704	0.00355883	0.0027114	0.0029047	0.00119037	0.0016515
0.00197544	0.00380223	0.00362061	0.00297236	0.0013018	0.00175516
0.00124332	0.00655181	0.00447945	0.00459489	0.00104741	0.000933875
0.000577054	0.00901101	0.00534094	0.00534413	0.00194916	0.00150887
0.000811708	0.0100204	0.00502501	0.00468145	0.0025168	0.00240921
0.00140297	0.006062	0.00336542	0.00530686	0.00223354	0.00225093
0.00199562	0.00572944	0.00418511	0.00413487	0.00264776	0.00211688
0.00114129	0.00649873	0.00402196	0.00389609	0.00209341	0.00154401
0.000321556	0.00732682	0.00460567	0.0026907	0.00214843	0.00187953
0.00229128	0.00449786	0.00367066	0.002104	0.00154647	0.00135791
0.00342836	0.00225564	0.00334196	0.00263936	0.00125066	0.000793587
0.00409133	0.003366	0.00426439	0.00236479	0.00161149	0.00100858
0.00233969	0.00468263	0.00404888	0.0041121	0.00159341	0.000921488
0.000236318	0.00820862	0.00584197	0.00468022	0.00269353	0.00232293
0.000647969	0.00632886	0.00567155	0.00455622	0.00249022	0.00251219
0.00306195	0.00487552	0.00522767	0.00415748	0.00223877	0.00217414
0.0041561	0.00631952	0.00544445	0.00562	0.00190553	0.00160736
0.00311488	0.0113726	0.0083836	0.00530546	0.00254693	0.00224477
0.00087418	0.0119943	0.00774091	0.00442179	0.00183116	0.00207194
0.000132332	0.00978273	0.00657854	0.00141486	0.00131882	0.00187552
7.07364e-05	0.00191413	0.00189349	0.00222041	0.00069973	0.000907428
4.73313e-05	0.00250695	0.00261561	0.0023344	0.000782906	0.00123445
4.09219e-05	0.00922172	0.00313019	0.00366748	0.000256267	0.00119724
0.00120273	0.0150636	0.0042757	0.00592661	0.000517395	0.00161291
0.00134805	0.0155999	0.00431185	0.00504096	0.000590516	0.00212199
0.00121846	0.010979	0.00339378	0.00125883	0.000614712	0.00195836
8.49695e-06	0.00167247	0.00160869	0.00118275	0.00031891	0.000572253
5.88266e-06	0.00120157	0.00123855	0.00137615	0.000414628	0.0005882
0.000907933	0.00163313	0.00147773	0.00149225	0.000353505	0.000545485
0.000939325	0.00139972	0.00161059	0.0013669	0.000508635	0.000572913
0.00120871	0.0038513	0.00140498	0.00163502	0.000612618	0.000747327
0.00152984	0.00483119	0.00171458	0.00129882	0.000770458	0.00101017
0.00137537	0.00358199	0.00139451	0.000249333	0.000646333	0.000690649
0.000451955	0.000182938	0.00030867	0.000258667	0.000138965	8.30796e-05
0.000530607	0.000196203	0.000287397	0.000928	0.000114108	0.000135141
0.000288155	0.00131072	0.000738905	0.00154267	0.000251724	0.000380745
0.000125896	0.0020508	0.00143333	0.00172667	0.000691651	0.000769164
8.58827e-05	0.00333809	0.00155222	0.00136	0.000796775	0.000783063
0.000116608	0.00362587	0.000975762	0.00104667	0.00031144	0.000211078
4.54925e-05	0.00267473	0.000605726	0.000369333	0.000119563	8.81899e-05
0.000438813	0.000977215	0.000256627	0.000324	9.5295e-05	5.25582e-05
0.000674842	0.00131992	0.000323052	0.000377333	0.000152395	9.23274e-05
0.000598713	0.00114857	0.000360733	0.000301333	0.000171102	8.11196e-05
0.000298353	0.00109655	0.000315643	0.000390667	0.00015902	6.27636e-05
0.000153871	0.000785662	0.000451411	0.000558667	0.000275003	0.000191111
2.49675e-05	0.00050958	0.000547465	0.000365333	0.000280923	0.000205499
0.000579282	0.000423675	0.000309275	0.000753333	0.000153637	9.3009e-05
0.000944739	0.00136736	0.000771521	0.00208933	0.000339203	0.000154882
0.00100281	0.00257944	0.00211773	0.00203733	0.00114962	0.000667703
0.00128609	0.00227365	0.00201923	0.000766667	0.00110877	0.000658056
0.00358711	0.00146838	0.000902914	0.000278667	0.000419975	0.000293993
0.00342907	0.000813837	0.000383427	0.000226667	0.000172161	0.000156608
0.00484811	0.000740278	0.000311791	0.00113467	0.000138856	0.000129974
0.00236519	0.00270971	0.001073	0.00194667	0.000556573	0.000631083
0.000793141	0.0026532	0.00181003	0.00304533	0.000857405	0.000834676
0.00108895	0.00469173	0.0030043	0.00252133	0.000852683	0.00117172
0.000725981	0.00361205	0.00253931	0.00184804	0.000568798	0.000850924
0.000317162	0.00310573	0.00179222	0.00153737	0.000503659	0.000485276
0.0012279	0.00301071	0.00171061	0.0039721	0.000459109	0.000332663
0.00122583	0.00710151	0.00402288	0.00388667	0.00130598	0.000853325
0.0013441	0.00567202	0.00373087	0.00148133	0.00173009	0.00153377
0.000665205	0.00181531	0.00153705	0.00138	0.000828405	0.00100773
0.000415044	0.00249294	0.00137024	0.00100933	0.000567191	0.000689827
0.000348335	0.00181016	0.000907691	0.00147467	0.000338088	0.00033907
0.000995992	0.00164601	0.00109431	0.00161604	0.00051052	0.000421128
0.00125234	0.00229444	0.00145177	0.00108403	0.000685625	0.000473027
0.00119609	0.001811	0.0010772	0.00101469	0.000471609	0.00033774
0.000785821	0.00161064	0.00106737	0.00116672	0.000463916	0.000480428
0.0012814	0.00138416	0.00113399	0.00108672	0.000466663	0.000627719
0.00155267	0.00171269	0.00107093	0.00139613	0.000334575	0.00051851
0.000692821	0.00252642	0.00137	0.00252961	0.000241603	0.000462713
0.000627111	0.00309676	0.00190909	0.00240832	0.000465473	0.000813412
0.00233859	0.00358415	0.00175449	0.00318175	0.000494927	0.000785299
0.0021205	0.00387102	0.00229424	0.00325498	0.00118241	0.00148138
0.000619332	0.00337718	0.00273745	0.00379471	0.00143276	0.00160827
0.000825496	0.00481155	0.00338966	0.00494859	0.00134377	0.00155393
0.000554829	0.00725033	0.00491397	0.00315001	0.0017289	0.00216358
0.00234262	0.00455059	0.00312523	0.00339952	0.00101447	0.00160977
0.00363405	0.00438757	0.00316527	0.00428995	0.000953745	0.0016885
0.00361749	0.00634965	0.00365827	0.00425877	0.00167119	0.00228865
0.00287344	0.0060742	0.00385925	0.003492	0.0021718	0.00221909
0.000975411	0.00471411	0.00355979	0.00260936	0.00202956	0.00195667
0.000796359	0.00456969	0.00312233	0.00104801	0.00147554	0.00155511
0.000927451	0.00258129	0.00167599	0.00127483	0.000413692	0.000455044
0.000830351	0.00320786	0.00247169	0.00200167	0.000439088	0.000605616
0.00262158	0.00386004	0.00280065	0.00340841	0.000552389	0.00093824
0.00263936	0.00654816	0.00442051	0.004916	0.000981276	0.00167126
0.0019941	0.00791499	0.00499447	0.00328832	0.00155275	0.00217847
0.000733068	0.00490831	0.00310927	0.00220296	0.0011378	0.00162638
0.000384587	0.00226734	0.00190085	0.00211648	0.000814156	0.00123911
0.000552695	0.00239918	0.00207889	0.00201501	0.000729404	0.00140091
0.00128843	0.00314912	0.00185247	0.00355918	0.000653445	0.00106715
0.00128217	0.00811657	0.00300993	0.00278407	0.00117604	0.00134556
0.000575773	0.00602493	0.00229887	0.002796	0.00111917	0.00111924
0.00085583	0.00593191	0.00228725	0.00394026	0.00128484	0.00119063
0.00128817	0.00483572	0.0025388	0.00333756	0.00207704	0.0020522
0.000739304	0.00378024	0.00212707	0.00158933	0.00182286	0.00185801
0.000637618	0.00316169	0.00137212	0.00124933	0.000620866	0.000689436
0.000739989	0.00307667	0.00149149	0.00138667	0.000570855	0.000430424
0.000654168	0.00273196	0.00155585	0.001176	0.000636031	0.000568011
0.000374101	0.00276271	0.00177902	0.00203467	0.000367888	0.000575404
0.000496042	0.00401093	0.00197131	0.00217467	0.000428937	0.000712893
0.000642988	0.00458884	0.0024008	0.002668	0.00055388	0.000836061
0.00113207	0.00357288	0.00191692	0.00198533	0.00074627	0.000925686
0.00106129	0.00294303	0.00157698	0.00317067	0.000694239	0.000920957
0.000274935	0.00481086	0.00237674	0.00192406	0.00102878	0.00134485
0.000163572	0.0029632	0.0015335	0.00227768	0.000642272	0.000853823
0.00023643	0.00315432	0.00142381	0.00292705	0.00065072	0.000773363
0.000721419	0.00333953	0.00162395	0.00432036	0.000878186	0.000970873
0.00134979	0.0057637	0.00323481	0.00417907	0.00163996	0.00153774
0.00193437	0.00771672	0.00367956	0.00289242	0.00199276	0.00148354
0.00224545	0.00474156	0.00277326	0.00142043	0.00183936	0.00139854
0.00208592	0.00107626	0.00143061	0.00203642	0.00106108	0.00107983
0.00104421	0.00147089	0.00175598	0.00272433	0.00105941	0.000742668
0.00159766	0.00210067	0.00235447	0.00386281	0.00131973	0.000737983
0.00191711	0.00718178	0.00304846	0.00328941	0.0016569	0.000999637
0.00231845	0.00965024	0.00284836	0.0040761	0.00134978	0.000928324
0.00168683	0.0111015	0.00364705	0.00382	0.0018987	0.00116441
0.00141265	0.00646929	0.0036498	0.00498673	0.00181675	0.00100816
0.00147117	0.00801675	0.00465633	0.00392805	0.0021896	0.00137044
0.00095854	0.00553416	0.00369163	0.00565733	0.00138239	0.00102272
0.00138338	0.00918803	0.00547731	0.00648816	0.00235591	0.0017255
0.00270059	0.0123559	0.00644817	0.00626015	0.0027091	0.00248429
0.00293834	0.0139328	0.0061615	0.00232667	0.00296709	0.00251778
0.00111221	0.00894484	0.00220868	0.003544	0.00120505	0.000724411
0.00173098	0.00960173	0.00372931	0.0068335	0.00169264	0.00106516
0.00131005	0.0124939	0.00638137	0.00529879	0.00342417	0.00186747
0.00128665	0.00939553	0.00517244	0.00183604	0.00277445	0.00149001
0.00194768	0.00456095	0.00216788	0.00276667	0.00105638	0.0006609
0.000763823	0.00511284	0.00345922	0.00286933	0.00173288	0.001122
0.000837812	0.00539231	0.00384086	0.00219867	0.00168284	0.00107366
0.000509268	0.00530724	0.00315172	0.00203333	0.00122159	0.000783006
0.000577269	0.00598076	0.00294438	0.00149067	0.00104718	0.000921707
0.00156182	0.00344599	0.00186317	0.00129467	0.000720653	0.000818939
0.00141165	0.00180742	0.0012217	0.001876	0.000683123	0.000608432
0.000615984	0.00272765	0.00188775	0.00176533	0.00096912	0.00070753
[truncated: 14,315 more rows]
