# Supplementary material for: Chromosome-level Genomes Reveal the Genetic Basis of Descending Dysploidy and Sex Determination in Morus Plants
Source: Genomics Proteomics Bioinformatics. 2022 Aug 30;20(6):1119–37. doi: 10.1016/j.gpb.2022.08.005 (PMC10225493; doi:10.1016/j.gpb.2022.08.005)
Supplement: Supplementary Table S15 [file mmc15.xlsx]

## Sheet: Table S17
Table S15 GO analysis of selected genes
Note: GO, Gene Ontology.
Term	Database	ID	Input number	Background number	P value	Corrected P value	Input	Hyperlink
positive regulation of translation	Gene Ontology	GO:0045727	6	8	4.01e-10	1.78e-07	XM_024165629.1-2|augTM-XM_024165628.1-2|XM_010107526.2-0|XM_024165627.1-2|XM_024165631.1-2|XM_024165630.1-2	http://amigo.geneontology.org/amigo/term/GO:0045727
nucleocytoplasmic transport	Gene Ontology	GO:0006913	6	10	1.06e-09	2.35e-07	XM_024166096.1-0|XM_010103174.2-0|XM_024166097.1-0|XM_024166100.1-0|XM_024166099.1-0|XM_024166095.1-0	http://amigo.geneontology.org/amigo/term/GO:0006913
sterol transporter activity	Gene Ontology	GO:0015248	6	12	2.42e-09	3.58e-07	XM_024163840.1-0|XM_024163841.1-0|XM_024163843.1-0|XM_024163842.1-0|XM_024163839.1-0|XM_024163838.1-0	http://amigo.geneontology.org/amigo/term/GO:0015248
porin activity	Gene Ontology	GO:0015288	5	5	4.8e-09	5.34e-07	XM_024166100.1-0|XM_024166097.1-0|XM_024166095.1-0|XM_024166099.1-0|XM_024166096.1-0	http://amigo.geneontology.org/amigo/term/GO:0015288
vacuole	Gene Ontology	GO:0005773	21	598	6.7e-09	5.97e-07	XM_024165863.1-0|XM_010095538.2-0|XM_024168549.1-0|XM_024176981.1-0|XM_024165993.1-0|XM_024174498.1-0|XM_024165862.1-0|XM_024174490.1-0|XM_024165861.1-0|XM_010094979.2-0|XM_024174497.1-0|XM_024163553.1-0|augTM-XM_010106970.2-0|XM_010094976.2-0|augTM-XM_024163554.1-0|XM_024165994.1-0|XM_010106968.2-0|XM_024176487.1-0|XM_010098500.2-0|augTM-XM_024165650.1-0|XM_010111708.2-0	http://amigo.geneontology.org/amigo/term/GO:0005773
mRNA export from nucleus	Gene Ontology	GO:0006406	6	16	9.48e-09	7.03e-07	XM_024166096.1-0|XM_024171656.1-0|XM_024166097.1-0|XM_024166100.1-0|XM_024166099.1-0|XM_024166095.1-0	http://amigo.geneontology.org/amigo/term/GO:0006406
nuclear-transcribed mRNA catabolic process, nonsense-mediated decay	Gene Ontology	GO:0000184	5	7	1.49e-08	9.49e-07	XM_024165627.1-2|XM_024165629.1-2|XM_024165631.1-2|XM_024165630.1-2|augTM-XM_024165628.1-2	http://amigo.geneontology.org/amigo/term/GO:0000184
phosphatidylinositol binding	Gene Ontology	GO:0035091	7	35	2.16e-08	1.2e-06	XM_024163840.1-0|XM_024163841.1-0|XM_010089568.2-0|XM_024163843.1-0|XM_024163842.1-0|XM_024163839.1-0|XM_024163838.1-0	http://amigo.geneontology.org/amigo/term/GO:0035091
sterol binding	Gene Ontology	GO:0032934	6	20	2.85e-08	1.41e-06	XM_024163840.1-0|XM_024163841.1-0|XM_024163843.1-0|XM_024163842.1-0|XM_024163839.1-0|XM_024163838.1-0	http://amigo.geneontology.org/amigo/term/GO:0032934
nuclear membrane	Gene Ontology	GO:0031965	5	9	3.73e-08	1.66e-06	XM_024166100.1-0|XM_024166097.1-0|XM_024166095.1-0|XM_024166099.1-0|XM_024166096.1-0	http://amigo.geneontology.org/amigo/term/GO:0031965
specification of floral organ identity	Gene Ontology	GO:0010093	5	12	1.13e-07	4.2e-06	XM_010089568.2-0|XM_024171420.1-0|XR_002902986.1-0|XM_010106972.2-0|XM_024171419.1-0	http://amigo.geneontology.org/amigo/term/GO:0010093
negative regulation of flower development	Gene Ontology	GO:0009910	7	48	1.5e-07	5.13e-06	XM_024166096.1-0|XM_024166097.1-0|XM_024171848.1-0|XM_024166100.1-0|XM_024166099.1-0|XM_010107527.2-0|XM_024166095.1-0	http://amigo.geneontology.org/amigo/term/GO:0009910
structural constituent of nuclear pore	Gene Ontology	GO:0017056	5	14	2.1e-07	6.23e-06	XM_024166100.1-0|XM_024166097.1-0|XM_024166095.1-0|XM_024166099.1-0|XM_024166096.1-0	http://amigo.geneontology.org/amigo/term/GO:0017056
nucleus	Gene Ontology	GO:0005634	106	9362	2.37e-07	6.6e-06	XM_010093893.2-0|XM_024163843.1-0|XM_010106975.2-0|XM_024177315.1-0|XM_024165630.1-2|XM_024165633.1-0|XM_010114888.2-0|augTM-XM_024168485.1-1|XM_010094976.2-0|XM_024171656.1-0|XM_024166097.1-0|XM_010098831.2-0|XM_010103135.2-0|XM_024162881.1-0|XM_024171420.1-0|augTM-XM_024172050.1-0|XM_010089763.1-0|augTM-XM_024173371.1-0|XM_024169203.1-0|XM_024163169.1-1|XM_024165861.1-0|augTM-XM_010089765.2-0|X…	http://amigo.geneontology.org/amigo/term/GO:0005634
pyrophosphate hydrolysis-driven proton transmembrane transporter activity	Gene Ontology	GO:0009678	4	5	3.36e-07	8.79e-06	augTM-XM_010106970.2-0|XM_024176487.1-0|XM_010098500.2-0|XM_010095538.2-0	http://amigo.geneontology.org/amigo/term/GO:0009678
long-day photoperiodism, flowering	Gene Ontology	GO:0048574	5	17	4.67e-07	1.16e-05	XM_024166100.1-0|XM_024166097.1-0|XM_024166095.1-0|XM_024166099.1-0|XM_024166096.1-0	http://amigo.geneontology.org/amigo/term/GO:0048574
nuclear pore	Gene Ontology	GO:0005643	5	20	9.26e-07	2.17e-05	XM_024166100.1-0|XM_024166097.1-0|XM_024166095.1-0|XM_024166099.1-0|XM_024166096.1-0	http://amigo.geneontology.org/amigo/term/GO:0005643
salicylic acid mediated signaling pathway	Gene Ontology	GO:0009863	5	24	2.02e-06	4.5e-05	XM_024165627.1-2|XM_024165629.1-2|XM_024165631.1-2|XM_024165630.1-2|augTM-XM_024165628.1-2	http://amigo.geneontology.org/amigo/term/GO:0009863
response to auxin	Gene Ontology	GO:0009733	11	242	2.83e-06	6e-05	XM_024166096.1-0|XM_024166097.1-0|XM_010096861.2-0|XM_010106131.2-0|XM_024166100.1-0|XM_024166099.1-0|XM_010096865.2-0|XM_024164792.1-0|XM_024163168.1-1|XM_024163169.1-1|XM_024166095.1-0	http://amigo.geneontology.org/amigo/term/GO:0009733
cytosol	Gene Ontology	GO:0005829	45	3025	4.49e-06	9.09e-05	XM_010103169.2-0|XM_024163841.1-0|XM_024165993.1-0|XM_024173463.1-0|XM_024163843.1-0|XM_010093876.2-0|XM_010106956.2-0|XM_024176487.1-0|XM_024165409.1-0|XM_024172063.1-0|XM_010095538.2-0|XM_010096733.2-0|XM_010103044.2-1|XM_010114888.2-0|XM_024170085.1-0|XM_024164711.1-0|XM_024171400.1-0|XM_010094976.2-0|XM_010103136.2-0|XM_024163839.1-0|XM_024163838.1-0|XM_010098500.2-0|XM_010107527.2-0|XM_01010…	http://amigo.geneontology.org/amigo/term/GO:0005829
jasmonic acid mediated signaling pathway	Gene Ontology	GO:0009867	6	57	6.73e-06	0.00013015	XM_024165629.1-2|augTM-XM_024165628.1-2|XM_010094169.2-1|XM_024165627.1-2|XM_024165631.1-2|XM_024165630.1-2	http://amigo.geneontology.org/amigo/term/GO:0009867
defense response to bacterium	Gene Ontology	GO:0042742	12	324	7.52e-06	0.000139439	XM_024169298.1-0|XM_024165629.1-2|augTM-XM_024165628.1-2|XM_010096733.2-0|XM_010089780.2-0|XM_010094169.2-1|XM_024164711.1-0|XM_010093895.2-0|XM_024165627.1-2|XM_010106968.2-0|XM_024165631.1-2|XM_024165630.1-2	http://amigo.geneontology.org/amigo/term/GO:0042742
folic acid-containing compound biosynthetic process	Gene Ontology	GO:0009396	3	5	2.08e-05	0.000370011	XM_024173464.1-1|XM_010110088.2-0|XM_024173463.1-0	http://amigo.geneontology.org/amigo/term/GO:0009396
lipid binding	Gene Ontology	GO:0008289	6	72	2.32e-05	0.000397392	XM_024163840.1-0|XM_024163841.1-0|XM_024163843.1-0|XM_024163842.1-0|XM_024163839.1-0|XM_024163838.1-0	http://amigo.geneontology.org/amigo/term/GO:0008289
cell wall pectin metabolic process	Gene Ontology	GO:0052546	3	6	3.1e-05	0.000492883	XM_010095538.2-0|XM_024176487.1-0|XM_010098500.2-0	http://amigo.geneontology.org/amigo/term/GO:0052546
regulation of starch metabolic process	Gene Ontology	GO:2000904	3	6	3.1e-05	0.000492883	XM_010095538.2-0|XM_024176487.1-0|XM_010098500.2-0	http://amigo.geneontology.org/amigo/term/GO:2000904
protein binding	Gene Ontology	GO:0005515	44	3199	3.93e-05	0.000602375	augTM-XM_024173371.1-0|XM_024165409.1-0|XM_024165279.1-0|XM_010093893.2-0|XM_010094169.2-1|XM_024166100.1-0|XM_010095401.2-0|XM_010106975.2-0|XM_024164792.1-0|XM_024166158.1-3|XM_010094977.2-0|XM_024166095.1-0|XM_024172063.1-0|augTM-XM_024171413.1-0|XM_024174096.1-0|XM_024172064.1-0|XM_024166096.1-0|XM_024164711.1-0|XM_010096865.2-0|XM_010093894.1-0|XM_024163169.1-1|XM_010097588.2-0|XM_024162145.…	http://amigo.geneontology.org/amigo/term/GO:0005515
endoplasmic reticulum unfolded protein response	Gene Ontology	GO:0030968	4	23	4.22e-05	0.000612787	XM_024165862.1-0|XM_024165863.1-0|XM_024168549.1-0|XM_010094976.2-0	http://amigo.geneontology.org/amigo/term/GO:0030968
C-19 gibberellin 2-beta-dioxygenase activity	Gene Ontology	GO:0052634	3	7	4.41e-05	0.000612787	XM_024169207.1-0|XM_024176739.1-0|XM_010089767.2-0	http://amigo.geneontology.org/amigo/term/GO:0052634
translation release factor activity, codon specific	Gene Ontology	GO:0016149	3	7	4.41e-05	0.000612787	XM_024176962.1-0|XM_010103296.2-0|XM_010105851.2-0	http://amigo.geneontology.org/amigo/term/GO:0016149
DNA-binding transcription factor activity, RNA polymerase II-specific	Gene Ontology	GO:0000981	8	176	6.54e-05	0.0008562	XM_010103247.2-0|XM_024171420.1-0|XM_024174096.1-0|augTM-XM_024173371.1-0|XR_002902986.1-0|XM_010111053.2-0|XM_010106972.2-0|XM_024171419.1-0	http://amigo.geneontology.org/amigo/term/GO:0000981
